# Supplementary material for: Study on SARS-CoV-2 transmission and the effects of control measures in China
Source: PLoS One. 2020 Nov 30;15(11):e0242649. doi: 10.1371/journal.pone.0242649 (PMC7709801; doi:10.1371/journal.pone.0242649)
Supplement: S1 Data — (XLSX) [file pone.0242649.s001.xlsx]

## Sheet: raw data
	Wuhan					Hubei					China					Hubei (expected Wuhan)					China (expected Hubei)
	new added infected	new added suspected	new added death	accumulate infected	accumulate death	new added infected	new added suspected	new added death	accumulate infected	accumulate death	new added infected	new added suspected	new added death	accumulate infected	accumulate death	new added infected	new added suspected	new added death	accumulate infected	accumulate death	new added infected	new added suspected	new added death	accumulate infected	accumulate death
2019-12-08	1
2019-12-09
2019-12-10
2019-12-11
2019-12-12
2019-12-13
2019-12-14
2019-12-15
2019-12-16
2019-12-17
2019-12-18
2019-12-19
2019-12-20
2019-12-21
2019-12-22
2019-12-23
2019-12-24
2019-12-25
2019-12-26
2019-12-27
2019-12-28
2019-12-29
2019-12-30
2019-12-31
2020-01-01
2020-01-02
2020-01-03
2020-01-04
2020-01-05
2020-01-06
2020-01-07
2020-01-08
2020-01-09
2020-01-10
2020-01-11
2020-01-12
2020-01-13
2020-01-14
2020-01-15
2020-01-16						4		1	45	2	4		1	45	2
2020-01-17						17		0	62	2	17		0	62	2
2020-01-18						59		1	121	3	59		1	121	3
2020-01-19				198		77		1	198	4	77		1	198	4
2020-01-20	60			258		72		2	270	6	93		2	291	6	12			12		21			21	0
2020-01-21	105			363		105		3	375	9	149		3	440	9	0			12		44			65	0
2020-01-22	62			425	17	69		8	444	17	131		8	571	17	7			19		62			127	0
2020-01-23	70			495		105		7	549	24	259		8	830	25	35			54		154			281	1
2020-01-24	77			572		180		15	729	39	444		16	1287	41	103			157		264			558	2
2020-01-25	46			618		323		14	1052	52	688		15	1975	56	277			434		365			923	4
2020-01-26	80			698		371		24	1423	76	769		24	2744	80	291			725		398			1321	4
2020-01-27	892			1590		1291		24	2714	100	1769		26	4533	106	399			1124		478			1819	6
2020-01-28	315			1905		840		25	3554	125	1459		26	5995	132	525			1649		619			2441	7
2020-01-29	356			2261		1032		37	4586	162	1741		38	7736	170	676			2325		709			3150	8
2020-01-30	378			2639		1220		42	5806	204	1985		43	9720	213	842			3167		765			3914	9
2020-01-31	576			3215		1347		45	7153	249	2104		46	11821	259	771			3938		757			4668	10
2020-02-01	894			4109		1921		45	9074	294	2591		45	14411	304	1027			4965		670			5337	10
2020-02-02	1033			5142		2103		56	11177	350	2831		57	17238	361	1070			6035		728			6061	11
2020-02-03	1242			6384	313	2345		64	13522	414	3235		64	20471	425	1103			7138	101	890			6949	11
2020-02-04	1967			8351		3156		65	16678	479	3893		66	24363	491	1189			8327		737			7685	12
2020-02-05	1766			10117		2987		70	19665	549	3697		73	28060	564	1221			9548		710			8395	15
2020-02-06	1501			11618		2447		69	22122	618	3151		73	31211	637	946			10504		704			9089	19
2020-02-07	1985			13603		2841		81	24953	699	3401		86	34598	723	856			11350		560			9645	24
2020-02-08	1379			14982	608	2147		81	27100	780	2657		89	37251	812	768			12118	172	510			10151	32
2020-02-09	1921			16902	681	2618		91	29631	871	3073		97	40235	909	697			12729	190	455			10604	38
2020-02-10	1552			18454	748	2097		103	31728	974	2484		108	42708	1017	545			13274	226	387			10980	43
2020-02-11	1104			19558	820	1638		94	33366	1068	2022		97	44730	1114	534			13808	248	384			11364	46
2020-02-12	13436			32994	1036	14840		242	48206	1310	15153		254	59882	1368	1404			15212	274	313			11676	58
2020-02-13	3910			35991	1016	4823		116	51986	1318	5093		121	63932	1381	913			15995	302	270			11946	63
2020-02-14	1923		107	37914	1123	2420		139	54406	1457	2644		143	66576	1524	497			16492	334	224			12170	67
2020-02-15
2020-02-16
2020-02-17
2020-02-18
2020-02-19
2020-02-20
2020-02-21
2020-02-22
2020-02-23
2020-02-24
2020-02-25
2020-02-26
2020-02-27
2020-02-28
2020-02-29
2020-03-01
2020-03-02
2020-03-03
2020-03-04

## Sheet: estimation
																duration from infected to diagnose	10	days
Top 8 provinces	Heinan	Hunan	Guangdong	Anhui	Jiangxi	Chongqing	Beijing	Shanghai	Total
Migration out of Wuhan (thounsand)	121	71	41	38	36	36	33	24	400	source: https://qianxi.baidu.com/2020/		Wuhan population (thousand)	11500	source: Hubei statistics year book 2019
Cumulative infected										infected per thousand people								estimate infected in Wuhan
2020-01-22	5	4	6	0	3	9	14	16	57	0.1425			1638.75					163.875
2020-01-23	9	24	27	9	7	27	26	20	149	0.3725			4283.75					428.375
2020-01-24	32	43	52	15	18	57	36	33	286	0.715			8222.5					822.25
2020-01-25	83	69	72	39	36	75	68	40	482	1.205			13857.5					1385.75
2020-01-26	128	100	120	60	48	110	72	53	691	1.7275			19866.2					1986.62
2020-01-27	168	143	162	106	72	132	80	66	929	2.3225			26708.7					2670.88
2020-01-28	206	221	215	152	109	147	91	80	1221	3.0525			35103.8					3510.38
2020-01-29	278	277	285	200	165	165	102	96	1568	3.92			45080					4508

## Sheet: prediction
Wuhan													Hubei (excepted Wuhan)													China (excepted Hubei)
date	susceptible	exposed	infected	recovered	added	death	health	cum_exposed	cum_infected	cum_death	cum_health		date	susceptible	exposed	infected	recovered	added	death	health	cum_exposed	cum_infected	cum_death	cum_health		date	susceptible	exposed	infected	recovered	added	death	health	cum_exposed	cum_infected	cum_death	cum_health		total infected	total death
2019-12-08	10999924	3	1	0	0	0	0	3	1	0	0																												3	0
2019-12-09	1.09999e+07	3.47519	1.22857	0.0714286	0.3	0.00557143	0.0658571	3.77519	1.3	0.00557143	0.0658571																												3.77519	0.00557143
2019-12-10	1.09999e+07	4.02565	1.48834	0.159184	0.347519	0.0124163	0.146767	4.67317	1.64752	0.0124163	0.146767																												4.67317	0.0124163
2019-12-11	1.09999e+07	4.66331	1.78459	0.265493	0.402565	0.0207085	0.244785	5.71339	2.05008	0.0207085	0.244785																												5.71339	0.0207085
2019-12-12	1.09999e+07	5.40196	2.12345	0.392964	0.466331	0.0306512	0.362313	6.91838	2.51642	0.0306512	0.362313																												6.91838	0.0306512
2019-12-13	1.09999e+07	6.25762	2.51197	0.544639	0.540196	0.0424819	0.502157	8.31423	3.05661	0.0424819	0.502157																												8.31423	0.0424819
2019-12-14	1.09999e+07	7.24881	2.95831	0.724066	0.625762	0.0564771	0.667589	9.93119	3.68237	0.0564771	0.667589																												9.93119	0.0564771
2019-12-15	1.09999e+07	8.39701	3.47188	0.935374	0.724881	0.0729591	0.862414	11.8043	4.40726	0.0729591	0.862414																												11.8043	0.0729591
2019-12-16	1.09999e+07	9.72707	4.06359	1.18337	0.839701	0.0923025	1.09106	13.974	5.24696	0.0923025	1.09106																												13.974	0.0923025
2019-12-17	1.09999e+07	11.2678	4.74604	1.47362	0.972707	0.114942	1.35868	16.4875	6.21966	0.114942	1.35868																												16.4875	0.114942
2019-12-18	1.09999e+07	13.0526	5.53382	1.81262	1.12678	0.141385	1.67124	19.399	7.34644	0.141385	1.67124																												19.399	0.141385
2019-12-19	1.09999e+07	15.1201	6.44381	2.2079	1.30526	0.172216	2.03568	22.7718	8.6517	0.172216	2.03568																												22.7718	0.172216
2019-12-20	1.09999e+07	17.5151	7.49555	2.66817	1.51201	0.208117	2.46005	26.6788	10.1637	0.208117	2.46005																												26.6788	0.208117
2019-12-21	1.09999e+07	20.2894	8.71166	3.20357	1.75151	0.249878	2.95369	31.2046	11.9152	0.249878	2.95369																												31.2046	0.249878
2019-12-22	1.09999e+07	23.5032	10.1183	3.82583	2.02894	0.298414	3.52741	36.4474	13.9442	0.298414	3.52741																												36.4474	0.298414
2019-12-23	1.09999e+07	27.226	11.7459	4.54857	2.35032	0.354788	4.19378	42.5205	16.2945	0.354788	4.19378																												42.5205	0.354788
2019-12-24	1.09999e+07	31.5385	13.6295	5.38756	2.7226	0.42023	4.96733	49.5556	19.0171	0.42023	4.96733																												49.5556	0.42023
2019-12-25	1.09999e+07	36.5341	15.8098	6.3611	3.15385	0.496166	5.86493	57.7051	22.1709	0.496166	5.86493																												57.7051	0.496166
2019-12-26	1.09999e+07	42.321	18.334	7.49037	3.65341	0.584249	6.90612	67.1454	25.8244	0.584249	6.90612																												67.1454	0.584249
2019-12-27	1.09998e+07	49.0245	21.2565	8.79994	4.2321	0.686395	8.11355	78.0809	30.0565	0.686395	8.11355																												78.0809	0.686395
2019-12-28	1.09998e+07	56.7897	24.6406	10.3183	4.90245	0.804825	9.51344	90.7486	34.9589	0.804825	9.51344																												90.7486	0.804825
2019-12-29	1.09998e+07	65.785	28.5596	12.0783	5.67897	0.942108	11.1362	105.423	40.6379	0.942108	11.1362																												105.423	0.942108
2019-12-30	1.09998e+07	76.205	33.0981	14.1183	6.5785	1.10123	13.0171	122.421	47.2164	1.10123	13.0171																												122.421	1.10123
2019-12-31	1.09998e+07	88.2755	38.3544	16.4824	7.6205	1.28563	15.1968	142.112	54.8369	1.28563	15.1968																												142.112	1.28563
2020-01-01	1.09998e+07	102.258	44.4424	19.222	8.82755	1.49932	17.7227	164.922	63.6644	1.49932	17.7227																												164.922	1.49932
2020-01-02	1.09997e+07	118.455	51.4937	22.3965	10.2258	1.74693	20.6496	191.345	73.8902	1.74693	20.6496																												191.345	1.74693
2020-01-03	1.09997e+07	137.217	59.6611	26.0746	11.8455	2.03382	24.0408	221.953	85.7357	2.03382	24.0408																												221.953	2.03382
2020-01-04	1.09997e+07	158.951	69.1213	30.3361	13.7217	2.36622	27.9699	257.409	99.4574	2.36622	27.9699																												257.409	2.36622
2020-01-05	1.09996e+07	184.128	80.0792	35.2734	15.8951	2.75132	32.522	298.481	115.353	2.75132	32.522																												298.481	2.75132
2020-01-06	1.09996e+07	213.292	92.7721	40.9933	18.4128	3.19748	37.7958	346.057	133.765	3.19748	37.7958																												346.057	3.19748
2020-01-07	1.09995e+07	248.405	106.145	47.6199	20	3.71435	43.9055	401.17	153.765	3.71435	43.9055																												401.17	3.71435
2020-01-08	1.09995e+07	292.589	118.564	55.2017	20	4.30573	50.896	465.355	173.765	4.30573	50.896																												465.355	4.30573
2020-01-09	1.09994e+07	348.191	130.095	63.6705	20	4.9663	58.7042	540.956	193.765	4.9663	58.7042																												540.956	4.9663
2020-01-10	1.09993e+07	418.158	140.802	72.963	20	5.69111	67.2719	630.923	213.765	5.69111	67.2719																												630.923	5.69111
2020-01-11	1.09992e+07	506.203	150.745	83.0203	20	6.47559	76.5447	738.968	233.765	6.47559	76.5447																												738.968	6.47559
2020-01-12	1.09991e+07	616.995	159.978	93.7878	20	7.31545	86.4724	869.761	253.765	7.31545	86.4724																												869.761	7.31545
2020-01-13	1.09989e+07	756.413	168.551	105.215	20	8.20675	97.008	1029.18	273.765	8.20675	97.008																												1029.18	8.20675
2020-01-14	1.09987e+07	931.85	176.511	117.254	20	9.14582	108.108	1224.62	293.765	9.14582	108.108																												1224.62	9.14582
2020-01-15	1.09985e+07	1152.61	183.903	129.862	20	10.1292	119.733	1465.38	313.765	10.1292	119.733																												1465.38	10.1292
2020-01-16	1.09982e+07	1430.4	190.767	142.998	20	11.1538	131.844	1763.17	333.765	11.1538	131.844																												1763.17	11.1538
2020-01-17	1.09978e+07	1779.96	197.141	156.624	20	12.2167	144.408	2132.72	353.765	12.2167	144.408																												2132.72	12.2167
2020-01-18	1.09973e+07	2219.8	203.06	170.706	20	13.315	157.391	2592.57	373.765	13.315	157.391																												2592.57	13.315
2020-01-19	1.09968e+07	2773.26	208.555	185.21	20	14.4464	170.764	3166.03	393.765	14.4464	170.764																												3166.03	14.4464
2020-01-20	1.0996e+07	3469.66	213.659	200.107	20	15.6083	184.498	3882.42	413.765	15.6083	184.498		2020-01-20	59020000	1900	12	0	12	0	0	0	12	0	0		2020-01-20	1300000000	1800	21	0	3	0	0	0	21	0	0		3915.42	15.6083
2020-01-21	1.09951e+07	4345.89	218.397	215.368	20	16.7987	198.569	4778.66	433.765	16.7987	198.569		2020-01-21	5.90195e+07	2128.5	248.643	0.857143	237.5	0.0582857	0.798857	466.005	249.5	0.0582857	0.798857		2020-01-21	1.3e+09	2011.56	244.5	1.5	225	0.015	1.485	436.562	246	0.015	1.485		5274.16	16.872
2020-01-22	1.0994e+07	5448.38	222.797	230.968	20	18.0155	212.952	5901.14	453.765	18.0155	212.952	0.0397022	2020-01-22	5.9019e+07	2384.49	496.946	18.6173	266.063	1.26598	17.3514	988.05	515.563	1.26598	17.3514	0.00128129	2020-01-22	1.3e+09	2247.99	478.481	18.9643	251.445	0.189643	18.7746	924.434	497.445	0.189643	18.7746	0.000205145	6914.15	19.4711
2020-01-23	1.09932e+07	5802.63	696.883	246.882	490	37.0323	209.85	6745.4	943.765	20.4026	226.479	0.0216183	2020-01-23	5.90184e+07	2671.25	759.511	54.1135	298.061	3.67972	50.4338	1572.87	813.624	3.67972	50.4338	0.00233949	2020-01-23	1.3e+09	2512.2	725.302	53.1415	280.999	0.531415	52.6101	1469.65	778.444	0.531415	52.6101	0.000361593	8337.46	24.6137
2020-01-24	1.09923e+07	6211.71	1137.11	296.659	490	44.4989	252.161	7644.48	1433.77	27.8692	268.79	0.0194378	2020-01-24	5.90178e+07	2992.49	1039.17	108.364	333.906	7.36877	100.995	2228.02	1147.53	7.36877	100.995	0.00330731	2020-01-24	1.3e+09	2807.47	987.52	104.949	314.025	1.04949	103.899	2078.94	1092.47	1.04949	103.899	0.000504818	9884.48	36.2875
2020-01-25	1.09913e+07	6684.1	1545.88	377.881	490	56.6822	321.199	8606.86	1923.77	40.0525	337.829	0.0208198	2020-01-25	5.9017e+07	3352.36	1339	182.59	374.061	12.4161	170.174	2961.95	1521.59	12.4161	170.174	0.00419188	2020-01-25	1.3e+09	3137.45	1267.92	175.486	350.934	1.75486	173.731	2759.85	1443.4	1.75486	173.731	0.000635853	11571.9	54.2235
2020-01-26	1.09903e+07	7229.58	1925.46	488.302	490	73.2452	415.056	9642.34	2413.77	56.6155	431.686	0.0234553	2020-01-26	5.90162e+07	3755.49	1662.4	278.233	419.045	18.9199	259.313	3784.13	1940.64	18.9199	259.313	0.0049998	2020-01-26	1.3e+09	3506.2	1569.53	266.052	392.181	2.66052	263.391	3520.79	1835.58	2.66052	263.391	0.000755659	13418.6	78.1959
2020-01-27	1.09892e+07	7859.46	2277.93	625.835	490	93.8752	531.959	10762.2	2903.77	77.2455	548.589	0.0266018	2020-01-27	5.90153e+07	4207.09	2013.1	396.976	469.436	26.9944	369.982	4705.16	2410.07	26.9944	369.982	0.00573719	2020-01-27	1.3e+09	3918.3	1895.7	378.161	438.275	3.78161	374.379	4371.16	2273.86	3.78161	374.379	0.000865128	15446.2	108.022
2020-01-28	1.09879e+07	8586.79	2605.22	788.544	490	118.282	670.262	11979.6	3393.77	101.652	686.892	0.0299525	2020-01-28	5.90143e+07	4712.97	2395.19	540.769	525.886	36.7723	503.997	5736.93	2935.96	36.7723	503.997	0.00640975	2020-01-28	1.29999e+09	4378.83	2250.08	513.568	489.787	5.13568	508.432	5321.47	2763.65	5.13568	508.432	0.000965086	17679.2	143.56
2020-01-29	1.09866e+07	9426.62	2909.13	974.631	490	146.195	828.437	13309.4	3883.77	129.565	845.066	0.0333607	2020-01-29	5.90131e+07	5279.67	2813.23	711.854	589.122	48.4061	663.448	6892.75	3525.08	48.4061	663.448	0.00702275	2020-01-29	1.29999e+09	4893.49	2636.71	674.288	547.354	6.74288	667.545	6383.49	3311	6.74288	667.545	0.0010563	20145.5	184.714
2020-01-30	1.09852e+07	10396.3	3191.34	1182.43	490	177.364	1005.06	14769.1	4373.77	160.734	1021.69	0.0367496	2020-01-30	5.90118e+07	5914.48	3272.24	912.799	659.959	62.0703	850.728	8187.52	4185.04	62.0703	850.728	0.00758109	2020-01-30	1.29999e+09	5468.63	3060.06	862.624	611.686	8.62624	853.998	7570.32	3922.69	8.62624	853.998	0.00113948	22876.8	231.431
2020-01-31	1.09835e+07	11516	3453.39	1410.38	490	211.557	1198.82	16378.8	4863.77	194.927	1215.45	0.0400774	2020-01-31	5.90104e+07	6625.59	3777.82	1146.53	739.31	77.9641	1068.57	9637.94	4924.35	77.9641	1068.57	0.00808928	2020-01-31	1.29999e+09	6111.38	3525.06	1081.2	683.579	10.812	1070.39	8896.64	4606.26	10.812	1070.39	0.00121529	25909.4	283.703
2020-02-01	1.09818e+07	12808.8	3696.72	1657.05	490	248.557	1408.49	18161.5	5353.77	231.928	1425.12	0.0433205	2020-02-01	5.90087e+07	7422.16	4336.17	1416.37	828.199	96.3135	1320.06	11262.7	5752.55	96.3135	1320.06	0.00855154	2020-02-01	1.29999e+09	5274.47	4495.55	1332.99	1222.28	10.6639	1322.33	9282.01	5828.54	12.8263	1320.16	0.00138185	29742.6	341.068
2020-02-02	1.09798e+07	14301.4	3922.66	1921.1	490	288.165	1632.94	20144.1	5843.77	271.535	1649.57	0.0464658	2020-02-02	5.90069e+07	8314.44	4954.22	1726.1	927.77	117.375	1608.73	13082.8	6680.32	117.375	1608.73	0.00897172	2020-02-02	1.29999e+09	4552.18	5229.33	1654.1	1054.89	13.2328	1640.87	9614.61	6883.43	15.3952	1638.71	0.00160123	33707.9	404.306
2020-02-03	1.09776e+07	16024.6	4132.47	2201.29	490	330.194	1871.1	22357.3	6333.77	313.564	1887.73	0.0495067	2020-02-03	5.90049e+07	9313.93	5639.65	2079.97	1039.31	141.438	1938.54	15121.6	7719.62	141.438	1938.54	0.00935342	2020-02-03	1.29999e+09	3928.8	5766.25	2027.63	910.436	16.221	2011.4	9901.67	7793.87	18.3834	2009.24	0.0018566	37870.8	473.386
2020-02-04	1.09758e+07	15760.1	5837.3	2496.47	2000	224.682	2271.79	24092.9	8333.77	340.13	2156.34	0.0408135	2020-02-04	5.90041e+07	8490.43	6836.82	2482.81	1600	74.4842	2408.32	15898	9319.62	153.523	2329.28	0.00965673	2020-02-04	1.29999e+09	3390.78	6140.13	2439.5	785.759	19.516	2419.98	10149.4	8579.63	21.6784	2417.82	0.00213593	41992.1	515.331
2020-02-05	1.09741e+07	15466.8	7420.35	2913.42	2000	262.208	2651.21	25799.5	10333.8	377.655	2535.76	0.0365458	2020-02-05	5.90034e+07	7598.25	7948.47	2971.15	1600	89.1345	2882.02	16605.9	10919.6	168.174	2802.98	0.0101273	2020-02-05	1.29999e+09	2926.44	6379.71	2878.08	678.156	23.0246	2855.06	10363.2	9257.79	25.187	2852.89	0.00243042	45976.9	571.016
2020-02-06	1.09725e+07	15141.4	8890.32	3443.44	2000	309.91	3133.53	27474.2	12333.8	425.358	3018.08	0.0344872	2020-02-06	5.90028e+07	6712.05	8900.38	3538.9	1519.65	106.167	3432.73	17239.3	12439.3	185.206	3353.69	0.0107432	2020-02-06	1.29999e+09	2511.5	6509.3	3333.77	585.288	26.6702	3307.1	10533.6	9843.07	28.8326	3304.94	0.00273721	49756.5	639.396
2020-02-07	1.09708e+07	14780.5	10255.3	4078.47	2000	367.062	3711.4	29113.3	14333.8	482.51	3595.96	0.0336625	2020-02-07	5.90023e+07	5461.93	9942.65	4174.64	1678.01	116.89	4057.75	17667.2	14117.3	203.007	3971.63	0.0114906	2020-02-07	1.29999e+09	2155.38	6546.65	3798.72	502.299	30.3898	3768.33	10679.8	10345.4	32.5522	3766.17	0.00304803	53576	718.069
2020-02-08	1.09692e+07	14380.4	11522.8	4810.99	2000	432.989	4378	30713.2	16333.8	548.437	4262.55	0.0335769	2020-02-08	5.9002e+07	4444.65	10597.9	4884.83	1365.48	136.775	4748.05	18015.4	15482.8	222.892	4661.94	0.0123723	2020-02-08	1.29999e+09	1849.77	6510.11	4266.34	431.077	34.1307	4232.21	10805.2	10776.5	36.2931	4230.05	0.00335885	56972.4	807.622
2020-02-09	1.09677e+07	13936.7	12699.7	5634.04	2000	507.064	5126.98	32269.5	18333.8	622.512	5011.53	0.0339544	2020-02-09	5.90017e+07	3616.83	10952.1	5641.82	1111.16	157.971	5483.85	18298.8	16593.9	244.088	5397.74	0.013339	2020-02-09	1.29999e+09	1587.49	6415.06	4731.35	369.954	37.8508	4693.5	10912.9	11146.4	40.0132	4691.34	0.0036666	60009.8	906.613
2020-02-10	1.09661e+07	13444.8	13792.6	6541.17	2000	588.705	5952.46	33777.5	20333.8	704.153	5837.01	0.0346297	2020-02-10	5.90015e+07	2943.19	11074	6424.12	904.207	179.875	6244.24	18529.3	17498.1	265.992	6158.13	0.0143552	2020-02-10	1.29999e+09	1362.39	6274.33	5189.57	317.497	41.5165	5148.05	11005.3	11463.9	43.6789	5145.89	0.0039689	62739.6	1013.82
2020-02-11	1.09647e+07	12899.4	14807.4	7526.35	2000	677.372	6848.98	35232.2	22333.8	792.819	6733.53	0.0354987	2020-02-11	5.90013e+07	2395.02	11018.8	7215.12	735.798	202.023	7013.1	18717	18233.9	288.14	6926.98	0.0153946	2020-02-11	1.29999e+09	1169.22	6098.65	5637.73	272.478	45.1019	5592.63	11084.6	11736.4	47.2643	5590.47	0.00426396	65202.5	1128.22
2020-02-12	1.09633e+07	12294.8	15749.7	8584.02	2000	772.562	7811.46	36627.6	24333.8	888.01	7696.01	0.0364929	2020-02-12	5.90011e+07	1948.94	10830.5	8002.18	598.755	224.061	7778.12	18869.6	18832.7	310.178	7692	0.0164379	2020-02-12	1.29999e+09	1003.43	5896.87	6073.35	233.843	48.5868	6024.77	11152.7	11970.2	50.7492	6022.6	0.00455042	67430.5	1248.94
2020-02-13	1.09625e+07	11318.1	16424.8	9709.01	1800	388.36	9320.65	37450.9	26133.8	933.009	8776	0.0357013	2020-02-13	5.9001e+07	1550.75	10569.8	8775.79	512.88	219.395	8556.39	18984.3	19345.6	329.518	8446.27	0.0173574	2020-02-13	1.29999e+09	861.151	5676.35	6494.56	200.686	51.9565	6442.6	11211.1	12170.9	54.1189	6440.44	0.00482727	68967.3	1316.65
2020-02-14	1.09617e+07	10275.9	17051.6	10882.2	1800	435.288	10446.9	38208.7	27933.8	979.937	9902.27	0.0350807	2020-02-14	5.90009e+07	1233.91	10222.9	9530.77	408.092	238.269	9292.5	19075.6	19753.7	348.393	9182.38	0.0182638	2020-02-14	1.29999e+09	739.046	5443.13	6900.01	172.23	55.2001	6844.81	11261.2	12343.1	57.3625	6842.65	0.00509382	70305.5	1385.69
2020-02-15	1.0961e+07	9163.88	17633.6	12100.2	1800	484.007	11616.2	38896.6	29733.8	1028.66	11071.5	0.0345955	2020-02-15	5.90009e+07	981.807	9817.4	10261	324.714	256.524	10004.5	19148.2	20078.4	366.648	9894.33	0.0191479	2020-02-15	1.29999e+09	634.255	5202.14	7288.81	147.809	58.3104	7230.5	11304.2	12490.9	60.4728	7228.33	0.00534959	71466	1455.78
2020-02-16	1.09604e+07	7977.36	18174.1	13359.7	1800	534.389	12825.3	39510.1	31533.8	1079.04	12280.7	0.0342185	2020-02-16	5.90008e+07	781.211	9374.53	10962.2	258.37	274.055	10688.2	19206	20336.7	384.179	10578	0.0200031	2020-02-16	1.29999e+09	544.323	4957.41	7660.39	126.851	61.2831	7599.1	11341.1	12617.8	63.4455	7596.94	0.00559429	72464.7	1526.66
2020-02-17	1.09599e+07	6711.38	18675.9	14657.9	1800	586.314	14071.5	40044.1	33333.8	1130.96	13526.9	0.0339285	2020-02-17	5.90007e+07	621.599	8910.5	11631.8	205.582	290.796	11341	19251.9	20542.3	400.919	11230.9	0.0208249	2020-02-17	1.29999e+09	467.142	4712.18	8014.49	108.865	64.1159	7950.37	11372.8	12726.7	66.2783	7948.21	0.00582779	73313.1	1598.16
2020-02-18	1.09594e+07	5360.63	19141.9	15991.9	1800	639.674	15352.2	40493.4	35133.8	1184.32	14807.5	0.033709	2020-02-18	5.90007e+07	494.598	8437.61	12268.3	163.579	306.707	11961.6	19288.5	20705.9	416.831	11851.5	0.0216103	2020-02-18	1.29999e+09	400.905	4469.02	8351.07	93.4284	66.8086	8284.26	11400	12820.1	68.971	8282.1	0.00605009	74019.4	1670.12
2020-02-19	1.09591e+07	4142.79	19351.3	17359.1	1576.66	694.365	16664.8	40852.2	36710.4	1239.01	16120.1	0.033751	2020-02-19	5.90007e+07	393.545	7965.09	12871	130.157	321.774	12549.2	19317.6	20836.1	431.898	12439.1	0.0223577	2020-02-19	1.29999e+09	344.06	4229.99	8670.29	80.181	69.3623	8600.93	11423.3	12900.3	71.5247	8598.76	0.00626128	74588.6	1742.44
2020-02-20	1.09588e+07	3201.62	19187.5	18741.4	1218.47	749.655	17991.7	41129.5	37928.9	1294.3	17447.1	0.0341245	2020-02-20	5.90007e+07	313.139	7499.72	13439.9	103.565	335.998	13103.9	19340.8	20939.6	446.121	12993.8	0.0230664	2020-02-20	1.29999e+09	295.275	3996.66	8972.43	68.8119	71.7794	8900.65	11443.4	12969.1	73.9418	8898.49	0.00646155	75038.2	1814.37
2020-02-21	1.09586e+07	2474.26	18758.6	20111.9	941.653	804.476	19307.4	41343.8	38870.5	1349.13	18762.8	0.0347082	2020-02-21	5.90006e+07	249.16	7046.43	13975.6	82.4049	349.39	13626.2	19359.2	21022	459.514	13516.1	0.0237362	2020-02-21	1.29999e+09	253.407	3770.24	9257.91	59.0549	74.0632	9183.84	11460.5	13028.1	76.2256	9181.68	0.00665113	75394	1884.86
2020-02-22	1.09584e+07	1912.14	18146.5	21451.8	727.723	858.072	20593.7	41509.4	39598.3	1402.72	20049.1	0.0354238	2020-02-22	5.90006e+07	198.253	6608.68	14478.9	65.5685	361.973	14117	19373.9	21087.6	472.096	14006.8	0.0243677	2020-02-22	1.29999e+09	217.476	3551.61	9527.21	50.6814	76.2177	9450.99	11475.3	13078.8	78.3801	9448.83	0.00683033	75675.8	1953.2
2020-02-23	1.09583e+07	1477.72	17412.7	22748	562.394	909.919	21838.1	41637.4	40160.7	1454.57	21293.4	0.0362187	2020-02-23	5.90006e+07	157.748	6188.8	14951	52.172	373.774	14577.2	19385.5	21139.8	483.898	14467.1	0.0249618	2020-02-23	1.29999e+09	186.639	3341.42	9780.89	43.4952	78.2472	9702.65	11488	13122.3	80.4096	9700.48	0.00699947	75899.5	2018.88
2020-02-24	1.09582e+07	1142	16603.5	23991.7	434.625	959.67	23032.1	41736.3	40595.3	1504.32	22487.4	0.0370565	2020-02-24	5.90006e+07	125.518	5788.26	15393	41.5125	384.826	15008.2	19394.8	21181.3	494.949	14898.1	0.0255197	2020-02-24	1.29999e+09	160.175	3140.08	10019.6	37.3279	80.1565	9939.41	11498.8	13159.6	82.3189	9937.25	0.0071589	76077.2	2081.59
2020-02-25	1.09581e+07	882.552	15753.5	25177.7	335.883	1007.11	24170.6	41812.7	40931.2	1551.76	23626	0.0379114	2020-02-25	5.90006e+07	99.8727	5407.84	15806.5	33.031	395.162	15411.3	19402.2	21214.3	505.285	15301.2	0.0260427	2020-02-25	1.29999e+09	137.464	2947.82	10243.9	32.0351	81.9509	10161.9	11508.1	13191.7	84.1133	10159.7	0.00730902	76218.7	2141.16
2020-02-26	1.09581e+07	682.045	14887.8	26303	259.574	1052.12	25250.8	41871.8	41190.7	1596.77	24706.2	0.0387652	2020-02-26	5.90006e+07	79.4674	5047.85	16192.8	26.2823	404.819	15787.9	19408.1	21240.6	514.942	15677.8	0.0265324	2020-02-26	1.29999e+09	117.972	2764.76	10454.4	27.4927	83.6353	10370.8	11516.1	13219.2	85.7977	10368.6	0.00745021	76331.6	2197.51
2020-02-27	1.0958e+07	527.091	14025	27366.4	200.602	1094.65	26271.7	41917.4	41391.3	1639.3	25727.1	0.039605	2020-02-27	5.90006e+07	63.2311	4708.2	16553.3	20.9125	413.833	16139.5	19412.7	21261.5	523.956	16029.4	0.0269903	2020-02-27	1.29999e+09	101.245	2590.87	10651.9	23.5945	85.2152	10566.7	11523	13242.8	87.3776	10564.5	0.00758288	76421.7	2250.64
2020-02-28	1.0958e+07	407.341	13178.2	28368.2	155.027	1134.73	27233.4	41952.7	41546.4	1679.38	26688.8	0.0404217	2020-02-28	5.90006e+07	50.3121	4388.54	16889.6	16.6398	422.24	16467.4	19416.5	21278.2	532.364	16357.2	0.0274182	2020-02-28	1.29999e+09	86.8891	2426.05	10837	20.249	86.6957	10750.3	11528.9	13263	88.8581	10748.1	0.00770742	76493.9	2300.6
2020-02-29	1.09579e+07	314.797	12356.7	29309.5	119.806	1172.38	28137.1	41980	41666.2	1717.03	27592.4	0.0412091	2020-02-29	5.90006e+07	40.0327	4088.31	17203.1	13.24	430.077	16773	19419.4	21291.4	540.2	16662.9	0.0278175	2020-02-29	1.29999e+09	74.5689	2270.14	11010.3	17.3778	88.082	10922.2	11534	13280.4	90.2444	10920	0.00782423	76551.8	2347.47
2020-03-01	1.09579e+07	243.278	11566.7	30192.1	92.5874	1207.68	28984.4	42001	41758.8	1752.33	28439.7	0.0419632	2020-03-01	5.90006e+07	31.8535	3806.83	17495.1	10.5349	437.378	17057.7	19421.8	21301.9	547.501	16947.6	0.02819	2020-03-01	1.29999e+09	63.9956	2122.9	11172.4	14.9138	89.3792	11083	11538.3	13295.3	91.5416	11080.9	0.00793372	76598.3	2391.37
2020-03-02	1.09579e+07	188.008	10812	31018.3	71.5524	1240.73	29777.5	42017.3	41830.3	1785.38	29232.9	0.0426815	2020-03-02	5.90006e+07	25.3454	3543.29	17767	8.38249	444.175	17322.8	19423.7	21310.3	554.299	17212.7	0.0285373	2020-03-02	1.29999e+09	54.9215	1984.07	11324	12.7991	90.5923	11233.4	11542	13308.1	92.7547	11231.3	0.00803626	76635.7	2432.43
2020-03-03	1.09579e+07	145.294	10095.1	31790.6	55.2964	1271.62	30518.9	42029.9	41885.6	1816.27	29974.3	0.0433627	2020-03-03	5.90006e+07	20.167	3296.87	18020.1	6.66984	450.503	17569.6	19425.1	21317	560.626	17459.5	0.0288608	2020-03-03	1.29999e+09	47.1341	1853.33	11465.8	10.9843	91.7261	11374	11545.2	13319.1	93.8885	11371.9	0.00813223	76666	2470.79
2020-03-04	1.09579e+07	112.285	9416.71	32511.6	42.7335	1300.47	31211.2	42039.6	41928.3	1845.11	30666.5	0.0440064	2020-03-04	5.90006e+07	16.0466	3066.69	18255.6	5.3071	456.39	17799.2	19426.3	21322.3	566.513	17689.1	0.0291621	2020-03-04	1.29999e+09	40.4508	1730.38	11598.1	9.42681	92.7851	11505.4	11548	13328.5	94.9475	11503.2	0.00822201	76690.4	2506.58
2020-03-05	1.09579e+07	86.7745	8777.11	33184.3	33.0249	1327.37	31856.9	42047.1	41961.4	1872.02	31312.2	0.0446129	2020-03-05	5.90006e+07	12.7681	2851.86	18474.6	4.22279	461.866	18012.8	19427.3	21326.5	571.99	17902.7	0.0294426	2020-03-05	1.29999e+09	34.7152	1614.87	11721.7	8.09016	93.7739	11628	11550.3	13336.6	95.9363	11625.8	0.00830594	76710.3	2539.95
2020-03-06	1.09579e+07	67.0601	8175.7	33811.2	25.5219	1352.45	32458.7	42053	41986.9	1897.1	31914.1	0.0451831	2020-03-06	5.90006e+07	10.1594	2651.52	18678.4	3.36001	466.959	18211.4	19428	21329.9	577.082	18101.3	0.0297036	2020-03-06	1.29999e+09	29.7929	1506.46	11837.1	6.94304	94.6967	11742.4	11552.3	13343.6	96.8591	11740.2	0.00838437	76726.4	2571.04
2020-03-07	1.09579e+07	51.8247	7611.44	34395.2	19.7236	1375.81	33019.4	42057.4	42006.6	1920.46	32474.7	0.0457179	2020-03-07	5.90006e+07	8.08367	2464.8	18867.7	2.67352	471.694	18396.1	19428.6	21332.5	581.817	18285.9	0.0299464	2020-03-07	1.29999e+09	25.5685	1404.82	11944.7	5.95857	95.5575	11849.1	11554.1	13349.5	97.7199	11847	0.00845761	76739.5	2599.99
2020-03-08	1.09579e+07	40.0506	7083.01	34938.8	15.2425	1397.55	33541.3	42060.9	42021.9	1942.2	32996.6	0.0462189	2020-03-08	5.90006e+07	6.43207	2290.87	19043.8	2.12728	476.095	18567.7	19429.1	21334.7	586.218	18457.6	0.0301722	2020-03-08	1.29999e+09	21.943	1309.59	12045	5.11369	96.3603	11948.7	11555.6	13354.6	98.5227	11946.5	0.00852599	76750.2	2626.94
2020-03-09	1.09579e+07	30.9514	6588.86	35444.8	11.7796	1417.79	34027	42063.6	42033.6	1962.44	33482.3	0.0466874	2020-03-09	5.90006e+07	5.11791	2128.93	19207.4	1.69265	480.186	18727.3	19429.5	21336.4	590.309	18617.1	0.0303821	2020-03-09	1.29999e+09	18.8317	1220.43	12138.6	4.38861	97.1086	12041.5	11556.8	13359	99.271	12039.3	0.0085898	76759	2652.02
2020-03-10	1.09579e+07	23.9195	6127.33	35915.4	9.10336	1436.62	34478.8	42065.7	42042.7	1981.27	33934.1	0.047125	2020-03-10	5.90006e+07	4.07225	1978.21	19359.5	1.34682	483.988	18875.5	19429.8	21337.7	594.111	18765.4	0.0305773	2020-03-10	1.29999e+09	16.1615	1137.03	12225.8	3.76634	97.806	12127.9	11557.9	13362.8	99.9684	12125.8	0.00864933	76766.2	2675.34
2020-03-11	1.09579e+07	18.4852	5696.7	36353.1	7.03516	1454.12	34899	42067.3	42049.8	1998.77	34354.3	0.0475335	2020-03-11	5.90006e+07	3.24024	1837.98	19500.8	1.07165	487.52	19013.3	19430	21338.8	597.643	18903.2	0.0307588	2020-03-11	1.29999e+09	13.8699	1059.04	12307	3.2323	98.4557	12208.5	11558.9	13366	100.618	12206.3	0.00870483	76772.1	2697.03
2020-03-12	1.09579e+07	14.2855	5295.23	36760	5.43683	1470.4	35289.6	42068.5	42055.2	2015.05	34744.9	0.0479144	2020-03-12	5.90006e+07	2.57821	1707.55	19632.1	0.852694	490.802	19141.3	19430.2	21339.6	600.926	19031.2	0.0309274	2020-03-12	1.29999e+09	11.9033	986.171	12382.6	2.77399	99.0609	12283.6	11559.7	13368.8	101.223	12281.4	0.00875658	76776.9	2717.2
2020-03-13	1.09579e+07	11.04	4921.2	37138.2	4.20163	1485.53	35652.7	42069.5	42059.4	2030.18	35108	0.0482693	2020-03-13	5.90006e+07	2.05145	1586.26	19754.1	0.678477	493.851	19260.2	19430.4	21340.3	603.975	19150.1	0.0310841	2020-03-13	1.29999e+09	10.2155	918.111	12453.1	2.38066	99.6244	12353.4	11560.4	13371.2	101.787	12351.3	0.0088048	76780.9	2735.94
2020-03-14	1.09579e+07	8.5318	4572.93	37489.7	3.24706	1499.59	35990.1	42070.2	42062.7	2044.24	35445.5	0.0485998	2020-03-14	5.90006e+07	1.63231	1473.49	19867.4	0.539855	496.684	19370.7	19430.5	21340.9	606.807	19260.6	0.0312297	2020-03-14	1.29999e+09	8.76701	854.575	12518.6	2.0431	100.149	12418.5	11561	13373.2	102.311	12416.3	0.00884973	76784.3	2753.36
2020-03-15	1.09579e+07	6.59345	4248.81	37816.4	2.50935	1512.65	36303.7	42070.8	42065.2	2057.3	35759.1	0.0489075	2020-03-15	5.90006e+07	1.29881	1368.67	19972.6	0.429555	499.315	19473.3	19430.6	21341.3	609.439	19363.2	0.0313649	2020-03-15	1.29999e+09	7.52391	795.287	12579.7	1.7534	100.637	12479	11561.5	13375	102.8	12476.9	0.00889157	76787	2769.54
2020-03-16	1.09579e+07	5.09548	3947.26	38119.9	1.93925	1524.79	36595.1	42071.2	42067.1	2069.44	36050.4	0.0491938	2020-03-16	5.90006e+07	1.03344	1271.25	20070.4	0.341791	501.759	19568.6	19430.7	21341.6	611.883	19458.5	0.0314906	2020-03-16	1.29999e+09	6.45708	739.986	12636.5	1.50478	101.092	12535.4	11561.9	13376.5	103.254	12533.2	0.00893054	76789.3	2784.58
2020-03-17	1.09579e+07	3.93783	3666.81	38401.8	1.49867	1536.07	36865.7	42071.5	42068.6	2080.72	36321.1	0.0494602	2020-03-17	5.90006e+07	0.822297	1180.72	20161.2	0.271959	504.029	19657.1	19430.7	21341.9	614.153	19547	0.0316073	2020-03-17	1.29999e+09	5.54152	688.421	12689.3	1.29142	101.515	12587.8	11562.3	13377.8	103.677	12585.7	0.00896682	76791.2	2798.55
2020-03-18	1.09579e+07	3.04319	3406.05	38663.7	1.15819	1546.55	37117.2	42071.8	42069.8	2091.2	36572.5	0.0497078	2020-03-18	5.90006e+07	0.654291	1096.6	20245.5	0.216394	506.138	19739.4	19430.8	21342.1	616.261	19629.3	0.0317157	2020-03-18	1.29999e+09	4.75577	640.356	12738.5	1.1083	101.908	12636.6	11562.6	13378.9	104.07	12634.4	0.0090006	76792.8	2811.53
2020-03-19	1.09579e+07	2.3518	3163.66	38907	0.895056	1556.28	37350.7	42072	42070.7	2100.93	36806.1	0.0499381	2020-03-19	5.90006e+07	0.52061	1018.44	20323.8	0.172182	508.096	19815.7	19430.8	21342.3	618.219	19705.6	0.0318165	2020-03-19	1.29999e+09	4.08144	595.568	12784.2	0.951154	102.274	12682	11562.9	13379.8	104.436	12679.8	0.00903203	76794.1	2823.58
2020-03-20	1.09579e+07	1.81749	2938.37	39133	0.691707	1565.32	37567.7	42072.2	42071.4	2109.97	37023	0.0501521	2020-03-20	5.90006e+07	0.414242	945.834	20396.6	0.137003	509.915	19886.7	19430.8	21342.4	620.038	19776.5	0.03191	2020-03-20	1.29999e+09	3.50272	553.844	12826.8	0.816288	102.614	12724.2	11563.1	13380.6	104.777	12722	0.00906127	76795.2	2834.78
2020-03-21	1.09579e+07	1.40458	2729.03	39342.9	0.534557	1573.71	37769.1	42072.3	42071.9	2118.36	37224.5	0.050351	2020-03-21	5.90006e+07	0.329607	878.384	20464.1	0.109011	511.604	19952.5	19430.9	21342.5	621.727	19842.4	0.0319969	2020-03-21	1.29999e+09	3.00606	514.984	12866.4	0.700545	102.931	12763.4	11563.3	13381.3	105.093	12761.3	0.00908848	76796.2	2845.18
2020-03-22	1.09579e+07	1.08547	2534.51	39537.8	0.413111	1581.51	37956.3	42072.4	42072.3	2126.16	37411.6	0.0505359	2020-03-22	5.90006e+07	0.262264	815.729	20526.9	0.0867387	513.172	20013.7	19430.9	21342.6	623.296	19903.6	0.0320776	2020-03-22	1.29999e+09	2.57983	478.8	12903.1	0.601213	103.225	12799.9	11563.5	13381.9	105.387	12797.7	0.00911379	76796.9	2854.84
2020-03-23	1.09579e+07	0.83886	2353.79	39718.8	0.319255	1588.75	38130.1	42072.5	42072.6	2133.4	37585.4	0.0507076	2020-03-23	5.90006e+07	0.20868	757.531	20585.2	0.0690168	514.629	20070.5	19430.9	21342.7	624.752	19960.4	0.0321525	2020-03-23	1.29999e+09	2.21403	445.116	12937.3	0.515965	103.499	12833.8	11563.7	13382.5	105.661	12831.7	0.00913733	76797.6	2863.82
2020-03-24	1.09579e+07	0.648278	2185.91	39887	0.246723	1595.48	38291.5	42072.5	42072.9	2140.13	37746.8	0.0508672	2020-03-24	5.90006e+07	0.166044	703.477	20639.3	0.0549158	515.982	20123.3	19430.9	21342.7	626.105	20013.2	0.0322221	2020-03-24	1.29999e+09	1.9001	413.765	12969.1	0.442805	103.753	12865.4	11563.8	13382.9	105.915	12863.2	0.00915923	76798.2	2872.15
2020-03-25	1.09579e+07	0.500995	2029.96	40043.1	0.19067	1601.72	38441.4	42072.6	42073.1	2146.37	37896.7	0.0510154	2020-03-25	5.90006e+07	0.132119	653.272	20689.5	0.0436957	517.238	20172.3	19430.9	21342.8	627.361	20062.2	0.0322867	2020-03-25	1.29999e+09	1.63068	384.591	12998.7	0.380019	103.989	12894.7	11563.9	13383.3	106.152	12892.5	0.00917959	76798.6	2879.89
2020-03-26	1.09579e+07	0.387173	1885.11	40188.1	0.147351	1607.52	38580.6	42072.6	42073.2	2152.17	38035.9	0.051153	2020-03-26	5.90006e+07	0.105125	606.645	20736.2	0.0347681	518.404	20217.8	19430.9	21342.8	628.528	20107.6	0.0323468	2020-03-26	1.29999e+09	1.39946	357.446	13026.2	0.326135	104.209	12921.9	11564	13383.6	106.372	12919.8	0.00919852	76799	2887.07
2020-03-27	1.09579e+07	0.299211	1750.58	40322.7	0.113875	1612.91	38709.8	42072.6	42073.3	2157.56	38165.2	0.0512809	2020-03-27	5.90006e+07	0.0836466	563.341	20779.5	0.0276645	519.488	20260	19430.9	21342.8	629.611	20149.9	0.0324025	2020-03-27	1.29999e+09	1.20103	332.194	13051.7	0.279892	104.413	12947.3	11564.1	13383.9	106.576	12945.1	0.00921611	76799.3	2893.75
2020-03-28	1.09579e+07	0.231233	1625.62	40447.8	0.0880032	1617.91	38829.9	42072.6	42073.4	2162.56	38285.2	0.0513997	2020-03-28	5.90006e+07	0.0665565	523.124	20819.7	0.0220123	520.494	20299.3	19430.9	21342.9	630.617	20189.1	0.0324543	2020-03-28	1.29999e+09	1.03073	308.706	13075.4	0.240205	104.603	12970.8	11564.2	13384.1	106.766	12968.6	0.00923247	76799.6	2899.94
2020-03-29	1.09579e+07	0.178699	1509.58	40563.9	0.0680097	1622.56	38941.3	42072.7	42073.5	2167.21	38396.7	0.05151	2020-03-29	5.90006e+07	0.0529581	485.776	20857.1	0.0175149	521.428	20335.7	19430.9	21342.9	631.551	20225.6	0.0325023	2020-03-29	1.29999e+09	0.884581	286.862	13097.5	0.206146	104.78	12992.7	11564.2	13384.3	106.942	12990.5	0.00924768	76799.9	2905.7
2020-03-30	1.09579e+07	0.1381	1401.8	40671.7	0.0525585	1626.87	39044.9	42072.7	42073.5	2171.52	38500.2	0.0516125	2020-03-30	5.90006e+07	0.0421381	451.091	20891.8	0.0139363	522.295	20369.5	19430.9	21342.9	632.419	20259.4	0.032547	2020-03-30	1.29999e+09	0.759154	266.549	13118	0.176916	104.944	13013	11564.3	13384.5	107.106	13010.8	0.00926181	76800.1	2911.04
2020-03-31	1.09579e+07	0.106725	1301.71	40771.9	0.0406176	1630.87	39141	42072.7	42073.6	2175.52	38596.3	0.0517076	2020-03-31	5.90006e+07	0.0335287	418.881	20924	0.011089	523.101	20400.9	19430.9	21342.9	633.224	20290.8	0.0325884	2020-03-31	1.29999e+09	0.651512	247.661	13137	0.151831	105.096	13031.9	11564.3	13384.7	107.258	13029.7	0.00927495	76800.2	2916.01
2020-04-01	1.09579e+07	0.0824779	1208.77	40864.8	0.0313897	1634.59	39230.2	42072.7	42073.6	2179.24	38685.6	0.051796	2020-04-01	5.90006e+07	0.0266783	388.97	20954	0.00882334	523.849	20430.1	19430.9	21342.9	633.972	20320	0.0326269	2020-04-01	1.29999e+09	0.559132	230.101	13154.7	0.130302	105.237	13049.4	11564.3	13384.8	107.4	13047.3	0.00928716	76800.4	2920.61

## Sheet: wuhan
lower													mean													upper
date	susceptible	exposed	infected	recovered	added	death	health	cum_exposed	cum_infected	cum_death	cum_health		date	susceptible	exposed	infected	recovered	added	death	health	cum_exposed	cum_infected	cum_death	cum_health		date	susceptible	exposed	infected	recovered	added	death	health	cum_exposed	cum_infected	cum_death	cum_health
2019-12-08	10999924	3	1	0	0	0	0	3	1	0	0		2019-12-08	10999924	3	1	0	0	0	0	3	1	0	0		2019-12-08	10999924	3	1	0	0	0	0	3	1	0	0
2019-12-09	1.09999e+07	3.47188	1.22857	0.0714286	0.3	0.00557143	0.0658571	3.77188	1.3	0.00557143	0.0658571		2019-12-09	1.09999e+07	3.47519	1.22857	0.0714286	0.3	0.00557143	0.0658571	3.77519	1.3	0.00557143	0.0658571		2019-12-09	1.09999e+07	3.47835	1.22857	0.0714286	0.3	0.00557143	0.0658571	3.77835	1.3	0.00557143	0.0658571
2019-12-10	1.09999e+07	4.01798	1.488	0.159184	0.347188	0.0124163	0.146767	4.66517	1.64719	0.0124163	0.146767		2019-12-10	1.09999e+07	4.02565	1.48834	0.159184	0.347519	0.0124163	0.146767	4.67317	1.64752	0.0124163	0.146767		2019-12-10	1.09999e+07	4.03297	1.48865	0.159184	0.347835	0.0124163	0.146767	4.6808	1.64783	0.0124163	0.146767
2019-12-11	1.09999e+07	4.64999	1.78352	0.26547	0.401798	0.0207066	0.244763	5.69897	2.04899	0.0207066	0.244763		2019-12-11	1.09999e+07	4.66331	1.78459	0.265493	0.402565	0.0207085	0.244785	5.71339	2.05008	0.0207085	0.244785		2019-12-11	1.09999e+07	4.67602	1.78562	0.265516	0.403297	0.0207102	0.244806	5.72715	2.05113	0.0207102	0.244806
2019-12-12	1.09999e+07	5.3814	2.12112	0.392864	0.464999	0.0306434	0.36222	6.89538	2.51399	0.0306434	0.36222		2019-12-12	1.09999e+07	5.40196	2.12345	0.392964	0.466331	0.0306512	0.362313	6.91838	2.51642	0.0306512	0.362313		2019-12-12	1.09999e+07	5.42161	2.12567	0.39306	0.467602	0.0306587	0.362401	6.94035	2.51873	0.0306587	0.362401
2019-12-13	1.09999e+07	6.22786	2.50775	0.544372	0.53814	0.042461	0.501911	8.27998	3.05213	0.042461	0.501911		2019-12-13	1.09999e+07	6.25762	2.51197	0.544639	0.540196	0.0424819	0.502157	8.31423	3.05661	0.0424819	0.502157		2019-12-13	1.09999e+07	6.28608	2.516	0.544894	0.542161	0.0425017	0.502392	8.34698	3.0609	0.0425017	0.502392
2019-12-14	1.09999e+07	7.20746	2.95141	0.723498	0.622786	0.0564328	0.667065	9.88237	3.67491	0.0564328	0.667065		2019-12-14	1.09999e+07	7.24881	2.95831	0.724066	0.625762	0.0564771	0.667589	9.93119	3.68237	0.0564771	0.667589		2019-12-14	1.09999e+07	7.28839	2.9649	0.724608	0.628608	0.0565194	0.668089	9.9779	3.6895	0.0565194	0.668089
2019-12-15	1.09999e+07	8.34114	3.46134	0.934313	0.720746	0.0728764	0.861436	11.7368	4.39566	0.0728764	0.861436		2019-12-15	1.09999e+07	8.39701	3.47188	0.935374	0.724881	0.0729591	0.862414	11.8043	4.40726	0.0729591	0.862414		2019-12-15	1.09999e+07	8.45052	3.48196	0.936386	0.728839	0.0730381	0.863348	11.8689	4.41834	0.0730381	0.863348
2019-12-16	1.09999e+07	9.65315	4.04822	1.18155	0.834114	0.092161	1.08939	13.8829	5.22977	0.092161	1.08939		2019-12-16	1.09999e+07	9.72707	4.06359	1.18337	0.839701	0.0923025	1.09106	13.974	5.24696	0.0923025	1.09106		2019-12-16	1.09999e+07	9.79795	4.0783	1.1851	0.845052	0.0924376	1.09266	14.0613	5.2634	0.0924376	1.09266
2019-12-17	1.09999e+07	11.1715	4.72438	1.47071	0.965315	0.114715	1.35599	16.3666	6.19509	0.114715	1.35599		2019-12-17	1.09999e+07	11.2678	4.74604	1.47362	0.972707	0.114942	1.35868	16.4875	6.21966	0.114942	1.35868		2019-12-17	1.09999e+07	11.3602	4.76679	1.4764	0.979795	0.11516	1.36124	16.6034	6.24319	0.11516	1.36124
2019-12-18	1.09999e+07	12.9287	5.50407	1.80817	1.11715	0.141037	1.66713	19.241	7.31224	0.141037	1.66713		2019-12-18	1.09999e+07	13.0526	5.53382	1.81262	1.12678	0.141385	1.67124	19.399	7.34644	0.141385	1.67124		2019-12-18	1.09999e+07	13.1716	5.56232	1.81689	1.13602	0.141717	1.67517	19.5508	7.37921	0.141717	1.67517
2019-12-19	1.09999e+07	14.9623	6.4038	2.20131	1.29287	0.171702	2.02961	22.5674	8.60511	0.171702	2.02961		2019-12-19	1.09999e+07	15.1201	6.44381	2.2079	1.30526	0.172216	2.03568	22.7718	8.6517	0.172216	2.03568		2019-12-19	1.09999e+07	15.2718	6.48218	2.2142	1.31716	0.172707	2.04149	22.9682	8.69637	0.172707	2.04149
2019-12-20	1.09999e+07	17.3158	7.44262	2.65873	1.49623	0.207381	2.45135	26.4171	10.1013	0.207381	2.45135		2019-12-20	1.09999e+07	17.5151	7.49555	2.66817	1.51201	0.208117	2.46005	26.6788	10.1637	0.208117	2.46005		2019-12-20	1.09999e+07	17.7069	7.54634	2.67721	1.52718	0.208822	2.46839	26.9304	10.2236	0.208822	2.46839
2019-12-21	1.09999e+07	20.0395	8.64258	3.19034	1.73158	0.248847	2.9415	30.8724	11.8329	0.248847	2.9415		2019-12-21	1.09999e+07	20.2894	8.71166	3.20357	1.75151	0.249878	2.95369	31.2046	11.9152	0.249878	2.95369		2019-12-21	1.09999e+07	20.5302	8.77801	3.21624	1.77069	0.250866	2.96537	31.5245	11.9942	0.250866	2.96537
2019-12-22	1.09999e+07	23.1915	10.0292	3.80767	2.00395	0.296998	3.51067	36.0284	13.8369	0.296998	3.51067		2019-12-22	1.09999e+07	23.5032	10.1183	3.82583	2.02894	0.298414	3.52741	36.4474	13.9442	0.298414	3.52741		2019-12-22	1.09999e+07	23.8037	10.204	3.84324	2.05302	0.299772	3.54346	36.851	14.0473	0.299772	3.54346
2019-12-23	1.09999e+07	26.8394	11.632	4.52404	2.31915	0.352875	4.17117	41.9954	16.156	0.352875	4.17117		2019-12-23	1.09999e+07	27.226	11.7459	4.54857	2.35032	0.354788	4.19378	42.5205	16.2945	0.354788	4.19378		2019-12-23	1.09999e+07	27.5992	11.8555	4.57209	2.38037	0.356623	4.21547	43.0268	16.4276	0.356623	4.21547
2019-12-24	1.09999e+07	31.061	13.4851	5.3549	2.68394	0.417682	4.93722	48.901	18.84	0.417682	4.93722		2019-12-24	1.09999e+07	31.5385	13.6295	5.38756	2.7226	0.42023	4.96733	49.5556	19.0171	0.42023	4.96733		2019-12-24	1.09999e+07	31.9999	13.7686	5.41892	2.75992	0.422676	4.99624	50.1874	19.1876	0.422676	4.99624
2019-12-25	1.09999e+07	35.9467	15.6279	6.31812	3.1061	0.492813	5.8253	56.8927	21.9461	0.492813	5.8253		2019-12-25	1.09999e+07	36.5341	15.8098	6.3611	3.15385	0.496166	5.86493	57.7051	22.1709	0.496166	5.86493		2019-12-25	1.09999e+07	37.1022	15.9851	6.40239	3.19999	0.499387	5.90301	58.4897	22.3875	0.499387	5.90301
2019-12-26	1.09999e+07	41.6008	18.1063	7.4344	3.59467	0.579883	6.85452	66.1415	25.5407	0.579883	6.85452		2019-12-26	1.09999e+07	42.321	18.334	7.49037	3.65341	0.584249	6.90612	67.1454	25.8244	0.584249	6.90612		2019-12-26	1.09999e+07	43.018	18.5536	7.54419	3.71022	0.588447	6.95574	68.1158	26.0978	0.588447	6.95574
2019-12-27	1.09999e+07	48.1443	20.9731	8.72771	4.16008	0.680761	8.04695	76.8451	29.7008	0.680761	8.04695		2019-12-27	1.09998e+07	49.0245	21.2565	8.79994	4.2321	0.686395	8.11355	78.0809	30.0565	0.686395	8.11355		2019-12-27	1.09998e+07	49.8772	21.5301	8.86944	4.3018	0.691817	8.17763	79.2767	30.3996	0.691817	8.17763
2019-12-28	1.09998e+07	55.717	24.2894	10.2258	4.81443	0.797611	9.42817	89.2322	34.5152	0.797611	9.42817		2019-12-28	1.09998e+07	56.7897	24.6406	10.3183	4.90245	0.804825	9.51344	90.7486	34.9589	0.804825	9.51344		2019-12-28	1.09998e+07	57.83	24.98	10.4073	4.98772	0.81177	9.59554	92.2172	35.3873	0.81177	9.59554
2019-12-29	1.09998e+07	64.4808	28.1262	11.9607	5.5717	0.932938	11.0278	103.568	40.0869	0.932938	11.0278		2019-12-29	1.09998e+07	65.785	28.5596	12.0783	5.67897	0.942108	11.1362	105.423	40.6379	0.942108	11.1362		2019-12-29	1.09998e+07	67.0508	28.9787	12.1916	5.783	0.950944	11.2406	107.221	41.1703	0.950944	11.2406
2019-12-30	1.09998e+07	74.623	32.5652	13.9698	6.44808	1.08964	12.8801	120.158	46.535	1.08964	12.8801		2019-12-30	1.09998e+07	76.205	33.0981	14.1183	6.5785	1.10123	13.0171	122.421	47.2164	1.10123	13.0171		2019-12-30	1.09998e+07	77.7418	33.6139	14.2615	6.70508	1.1124	13.1491	124.617	47.8754	1.1124	13.1491
2019-12-31	1.09998e+07	86.3605	37.7015	16.2958	7.4623	1.27108	15.0248	139.358	53.9973	1.27108	15.0248		2019-12-31	1.09998e+07	88.2755	38.3544	16.4824	7.6205	1.28563	15.1968	142.112	54.8369	1.28563	15.1968		2019-12-31	1.09998e+07	90.1375	38.9871	16.6625	7.77418	1.29967	15.3628	144.787	55.6495	1.29967	15.3628
2020-01-01	1.09998e+07	99.9442	43.6446	18.9888	8.63605	1.48113	17.5077	161.578	62.6334	1.48113	17.5077		2020-01-01	1.09998e+07	102.258	44.4424	19.222	8.82755	1.49932	17.7227	164.922	63.6644	1.49932	17.7227		2020-01-01	1.09998e+07	104.51	45.216	19.4473	9.01375	1.51689	17.9304	168.173	64.6633	1.51689	17.9304
2020-01-02	1.09997e+07	115.664	50.5215	22.1063	9.99442	1.72429	20.382	187.292	72.6278	1.72429	20.382		2020-01-02	1.09997e+07	118.455	51.4937	22.3965	10.2258	1.74693	20.6496	191.345	73.8902	1.74693	20.6496		2020-01-02	1.09997e+07	121.173	52.4373	22.677	10.451	1.76881	20.9082	195.287	75.1142	1.76881	20.9082
2020-01-03	1.09997e+07	133.857	58.4793	25.715	11.5664	2.00577	23.7092	217.051	84.1942	2.00577	23.7092		2020-01-03	1.09997e+07	137.217	59.6611	26.0746	11.8455	2.03382	24.0408	221.953	85.7357	2.03382	24.0408		2020-01-03	1.09997e+07	140.494	60.8091	26.4225	12.1173	2.06096	24.3616	226.725	87.2316	2.06096	24.3616
2020-01-04	1.09997e+07	154.911	67.6879	29.892	13.3857	2.33158	27.5605	251.491	97.5799	2.33158	27.5605		2020-01-04	1.09997e+07	158.951	69.1213	30.3361	13.7217	2.36622	27.9699	257.409	99.4574	2.36622	27.9699		2020-01-04	1.09997e+07	162.894	70.5149	30.766	14.0494	2.39975	28.3663	263.175	101.281	2.39975	28.3663
2020-01-05	1.09996e+07	179.277	78.3442	34.7269	15.4911	2.7087	32.0182	291.348	113.071	2.7087	32.0182		2020-01-05	1.09996e+07	184.128	80.0792	35.2734	15.8951	2.75132	32.522	298.481	115.353	2.75132	32.522		2020-01-05	1.09996e+07	188.867	81.7676	35.8028	16.2894	2.79262	33.0102	305.437	117.57	2.79262	33.0102
2020-01-06	1.09996e+07	207.475	90.6759	40.3229	17.9277	3.14519	37.1777	337.474	130.999	3.14519	37.1777		2020-01-06	1.09996e+07	213.292	92.7721	40.9933	18.4128	3.19748	37.7958	346.057	133.765	3.19748	37.7958		2020-01-06	1.09996e+07	218.98	94.8137	41.6433	18.8867	3.24818	38.3952	354.437	136.457	3.24818	38.3952
2020-01-07	1.09995e+07	240.855	104.199	46.7998	20	3.65038	43.1494	390.854	150.999	3.65038	43.1494		2020-01-07	1.09995e+07	248.405	106.145	47.6199	20	3.71435	43.9055	401.17	153.765	3.71435	43.9055		2020-01-07	1.09995e+07	255.793	108.041	48.4157	20	3.77643	44.6393	411.25	156.457	3.77643	44.6393
2020-01-08	1.09995e+07	282.824	116.756	54.2425	20	4.23092	50.0116	452.822	170.999	4.23092	50.0116		2020-01-08	1.09995e+07	292.589	118.564	55.2017	20	4.30573	50.896	465.355	173.765	4.30573	50.896		2020-01-08	1.09994e+07	302.156	120.324	56.133	20	4.37837	51.7546	477.613	176.457	4.37837	51.7546
2020-01-09	1.09994e+07	335.589	128.417	62.5823	20	4.88142	57.7009	525.588	190.999	4.88142	57.7009		2020-01-09	1.09994e+07	348.191	130.095	63.6705	20	4.9663	58.7042	540.956	193.765	4.9663	58.7042		2020-01-09	1.09994e+07	360.546	131.729	64.7276	20	5.04875	59.6788	556.003	196.457	5.04875	59.6788
2020-01-10	1.09993e+07	401.93	139.244	71.7549	20	5.59688	66.158	611.929	210.999	5.59688	66.158		2020-01-10	1.09993e+07	418.158	140.802	72.963	20	5.69111	67.2719	630.923	213.765	5.69111	67.2719		2020-01-10	1.09993e+07	434.085	142.32	74.1368	20	5.78267	68.3541	649.542	216.457	5.78267	68.3541
2020-01-11	1.09992e+07	485.338	149.298	81.7009	20	6.37267	75.3282	715.337	230.999	6.37267	75.3282		2020-01-11	1.09992e+07	506.203	150.745	83.0203	20	6.47559	76.5447	738.968	233.765	6.47559	76.5447		2020-01-11	1.09992e+07	526.701	152.155	84.3025	20	6.5756	77.7269	762.158	236.457	6.5756	77.7269
2020-01-12	1.09991e+07	590.205	158.634	92.365	20	7.20447	85.1605	840.203	250.999	7.20447	85.1605		2020-01-12	1.09991e+07	616.995	159.978	93.7878	20	7.31545	86.4724	869.761	253.765	7.31545	86.4724		2020-01-12	1.0999e+07	643.344	161.286	95.1707	20	7.42332	87.7474	898.801	256.457	7.42332	87.7474
2020-01-13	1.09989e+07	722.049	167.303	103.696	20	8.08829	95.6077	992.048	270.999	8.08829	95.6077		2020-01-13	1.09989e+07	756.413	168.551	105.215	20	8.20675	97.008	1029.18	273.765	8.20675	97.008		2020-01-13	1.09989e+07	790.246	169.766	106.691	20	8.32191	98.3693	1065.7	276.457	8.32191	98.3693
2020-01-14	1.09987e+07	887.811	175.353	115.646	20	9.0204	106.626	1177.81	290.999	9.0204	106.626		2020-01-14	1.09987e+07	931.85	176.511	117.254	20	9.14582	108.108	1224.62	293.765	9.14582	108.108		2020-01-14	1.09987e+07	975.255	177.64	118.817	20	9.26775	109.55	1270.71	296.457	9.26775	109.55
2020-01-15	1.09985e+07	1096.21	182.827	128.171	20	9.99737	118.174	1406.21	310.999	9.99737	118.174		2020-01-15	1.09985e+07	1152.61	183.903	129.862	20	10.1292	119.733	1465.38	313.765	10.1292	119.733		2020-01-15	1.09984e+07	1208.26	184.951	131.506	20	10.2575	121.248	1523.71	316.457	10.2575	121.248
2020-01-16	1.09982e+07	1358.23	189.768	141.23	20	11.016	130.215	1688.23	330.999	11.016	130.215		2020-01-16	1.09982e+07	1430.4	190.767	142.998	20	11.1538	131.844	1763.17	333.765	11.1538	131.844		2020-01-16	1.09981e+07	1501.69	191.74	144.717	20	11.2879	133.429	1837.15	336.457	11.2879	133.429
2020-01-17	1.09979e+07	1687.64	196.213	154.785	20	12.0733	142.712	2037.64	350.999	12.0733	142.712		2020-01-17	1.09978e+07	1779.96	197.141	156.624	20	12.2167	144.408	2132.72	353.765	12.2167	144.408		2020-01-17	1.09977e+07	1871.24	198.045	158.412	20	12.3562	146.056	2226.7	356.457	12.3562	146.056
2020-01-18	1.09975e+07	2101.77	202.198	168.801	20	13.1664	155.634	2471.77	370.999	13.1664	155.634		2020-01-18	1.09973e+07	2219.8	203.06	170.706	20	13.315	157.391	2592.57	373.765	13.315	157.391		2020-01-18	1.09972e+07	2336.64	203.899	172.558	20	13.4596	159.099	2712.09	376.457	13.4596	159.099
2020-01-19	1.09969e+07	2622.43	207.755	183.243	20	14.293	168.95	3012.42	390.999	14.293	168.95		2020-01-19	1.09968e+07	2773.26	208.555	185.21	20	14.4464	170.764	3166.03	393.765	14.4464	170.764		2020-01-19	1.09966e+07	2922.72	209.334	187.123	20	14.5956	172.527	3318.18	396.457	14.5956	172.527
2020-01-20	1.09962e+07	3276.97	212.916	198.083	20	15.4505	182.633	3686.97	410.999	15.4505	182.633		2020-01-20	1.0996e+07	3469.66	213.659	200.107	20	15.6083	184.498	3882.42	413.765	15.6083	184.498		2020-01-20	1.09959e+07	3660.8	214.382	202.075	20	15.7619	186.313	4076.25	416.457	15.7619	186.313
2020-01-21	1.09954e+07	4099.83	217.708	213.291	20	16.6367	196.655	4529.83	430.999	16.6367	196.655		2020-01-21	1.09951e+07	4345.89	218.397	215.368	20	16.7987	198.569	4778.66	433.765	16.7987	198.569		2020-01-21	1.09949e+07	4590.23	219.069	217.388	20	16.9563	200.432	5025.69	436.457	16.9563	200.432
2020-01-22	1.09943e+07	5134.26	222.157	228.842	20	17.8497	210.992	5584.26	450.999	17.8497	210.992		2020-01-22	1.0994e+07	5448.38	222.797	230.968	20	18.0155	212.952	5901.14	453.765	18.0155	212.952		2020-01-22	1.09937e+07	5760.62	223.421	233.036	20	18.1768	214.859	6216.08	456.457	18.1768	214.859
2020-01-23	1.09936e+07	5436.47	696.289	244.71	490	36.7065	208.004	6376.47	940.999	20.2299	224.48		2020-01-23	1.09932e+07	5802.63	696.883	246.882	490	37.0323	209.85	6745.4	943.765	20.4026	226.479		2020-01-23	1.09928e+07	6166.87	697.463	248.995	490	37.3492	211.645	7112.33	946.457	20.5706	228.424
2020-01-24	1.09927e+07	5785.24	1136.55	294.445	490	44.1668	250.278	7215.24	1431	27.6902	266.755		2020-01-24	1.09923e+07	6211.71	1137.11	296.659	490	44.4989	252.161	7644.48	1433.77	27.8692	268.79		2020-01-24	1.09919e+07	6636.25	1137.64	298.813	490	44.822	253.991	8071.7	1436.46	28.0434	270.77
2020-01-25	1.09918e+07	6187.76	1545.37	375.627	490	56.3441	319.283	8107.76	1921	39.8675	335.76		2020-01-25	1.09913e+07	6684.1	1545.88	377.881	490	56.6822	321.199	8606.86	1923.77	40.0525	337.829		2020-01-25	1.09908e+07	7178.55	1546.38	380.074	490	57.011	323.063	9104.01	1926.46	40.2324	339.841
2020-01-26	1.09909e+07	6652.3	1924.99	486.011	490	72.9017	413.109	9062.3	2411	56.4251	429.586		2020-01-26	1.09903e+07	7229.58	1925.46	488.302	490	73.2452	415.056	9642.34	2413.77	56.6155	431.686		2020-01-26	1.09897e+07	7805.11	1925.93	490.53	490	73.5794	416.95	10220.6	2416.46	56.8008	433.729
2020-01-27	1.09898e+07	7188.41	2277.49	623.51	490	93.5265	529.984	10088.4	2901	77.0499	546.46		2020-01-27	1.09892e+07	7859.46	2277.93	625.835	490	93.8752	531.959	10762.2	2903.77	77.2455	548.589		2020-01-27	1.09885e+07	8529	2278.36	628.096	490	94.2144	533.881	11434.5	2906.46	77.4358	550.66
2020-01-28	1.09887e+07	7807.11	2604.81	786.188	490	117.928	668.26	11197.1	3391	101.452	684.736		2020-01-28	1.09879e+07	8586.79	2605.22	788.544	490	118.282	670.262	11979.6	3393.77	101.652	686.892		2020-01-28	1.09872e+07	9365.32	2605.62	790.836	490	118.625	672.21	12760.8	3396.46	101.847	688.989
2020-01-29	1.09875e+07	8521.11	2908.75	972.246	490	145.837	826.409	12401.1	3881	129.36	842.886		2020-01-29	1.09866e+07	9426.62	2909.13	974.631	490	146.195	828.437	13309.4	3883.77	129.565	845.066		2020-01-29	1.09857e+07	10331.5	2909.51	976.952	490	146.543	830.409	14217	3886.46	129.764	847.187
2020-01-30	1.09862e+07	9345.08	3190.98	1180.01	490	177.002	1003.01	13715.1	4371	160.525	1019.49		2020-01-30	1.09852e+07	10396.3	3191.34	1182.43	490	177.364	1005.06	14769.1	4373.77	160.734	1021.69		2020-01-30	1.09841e+07	11447.8	3191.68	1184.77	490	177.716	1007.06	15823.2	4376.46	160.937	1023.84
2020-01-31	1.09848e+07	10295.9	3453.06	1407.94	490	211.191	1196.75	15155.9	4861	194.715	1213.23		2020-01-31	1.09835e+07	11516	3453.39	1410.38	490	211.557	1198.82	16378.8	4863.77	194.927	1215.45		2020-01-31	1.09823e+07	12737.3	3453.71	1412.75	490	211.913	1200.84	17602.7	4866.46	195.134	1217.62
2020-02-01	1.09832e+07	11393.2	3696.41	1654.59	490	248.188	1406.4	16743.2	5351	231.712	1422.88		2020-02-01	1.09818e+07	12808.8	3696.72	1657.05	490	248.557	1408.49	18161.5	5353.77	231.928	1425.12		2020-02-01	1.09803e+07	14226.9	3697.01	1659.44	490	248.917	1410.53	19582.4	5356.46	232.138	1427.31
2020-02-02	1.09814e+07	12659.4	3922.38	1918.62	490	287.793	1630.83	18499.4	5841	271.316	1647.3		2020-02-02	1.09798e+07	14301.4	3922.66	1921.1	490	288.165	1632.94	20144.1	5843.77	271.535	1649.57		2020-02-02	1.09781e+07	15947.6	3922.94	1923.52	490	288.527	1634.99	21793.1	5846.46	271.749	1651.77
2020-02-03	1.09795e+07	14120.4	4132.21	2198.79	490	329.818	1868.97	20450.4	6331	313.342	1885.45		2020-02-03	1.09776e+07	16024.6	4132.47	2201.29	490	330.194	1871.1	22357.3	6333.77	313.564	1887.73		2020-02-03	1.09757e+07	17935.3	4132.73	2203.73	490	330.559	1873.17	24270.7	6336.46	313.78	1889.95
2020-02-04	1.0978e+07	13643.4	5837.05	2493.95	2000	224.455	2269.49	21973.4	8331	339.906	2154.04		2020-02-04	1.09758e+07	15760.1	5837.3	2496.47	2000	224.682	2271.79	24092.9	8333.77	340.13	2156.34		2020-02-04	1.09737e+07	17885.4	5837.54	2498.92	2000	224.903	2274.02	26220.8	8336.46	340.348	2158.57
2020-02-05	1.09765e+07	13114.8	7420.12	2910.88	2000	261.979	2648.9	23444.8	10331	377.43	2533.45		2020-02-05	1.09741e+07	15466.8	7420.35	2913.42	2000	262.208	2651.21	25799.5	10333.8	377.655	2535.76		2020-02-05	1.09718e+07	17829.7	7420.57	2915.89	2000	262.43	2653.46	28165.1	10336.5	377.875	2538.01
2020-02-06	1.09751e+07	12529.1	8890.11	3440.89	2000	309.68	3131.21	24859.1	12331	425.13	3015.76		2020-02-06	1.09725e+07	15141.4	8890.32	3443.44	2000	309.91	3133.53	27474.2	12333.8	425.358	3018.08		2020-02-06	1.09698e+07	17767.6	8890.53	3445.93	2000	310.134	3135.8	30103	12336.5	425.579	3020.35
2020-02-07	1.09737e+07	11879.9	10255.1	4075.89	2000	366.831	3709.06	26209.9	14331	482.281	3593.61		2020-02-07	1.09708e+07	14780.5	10255.3	4078.47	2000	367.062	3711.4	29113.3	14333.8	482.51	3595.96		2020-02-07	1.09679e+07	17698.4	10255.5	4080.97	2000	367.287	3713.68	32033.8	14336.5	482.732	3598.23
2020-02-08	1.09724e+07	11160.7	11522.6	4808.4	2000	432.756	4375.65	27490.7	16331	548.207	4260.2		2020-02-08	1.09692e+07	14380.4	11522.8	4810.99	2000	432.989	4378	30713.2	16333.8	548.437	4262.55		2020-02-08	1.0966e+07	17621.3	11523	4813.5	2000	433.215	4380.29	33956.8	16336.5	548.66	4264.84
2020-02-09	1.09712e+07	10363.7	12699.6	5631.44	2000	506.83	5124.61	28693.7	18331	622.281	5009.16		2020-02-09	1.09677e+07	13936.7	12699.7	5634.04	2000	507.064	5126.98	32269.5	18333.8	622.512	5011.53		2020-02-09	1.09641e+07	17535.6	12699.9	5636.57	2000	507.291	5129.28	35871	18336.5	622.736	5013.83
2020-02-10	1.09701e+07	9480.71	13792.4	6538.56	2000	588.47	5950.09	29810.7	20331	703.921	5834.64		2020-02-10	1.09661e+07	13444.8	13792.6	6541.17	2000	588.705	5952.46	33777.5	20333.8	704.153	5837.01		2020-02-10	1.09622e+07	17440.2	13792.8	6543.7	2000	588.933	5954.77	37775.6	20336.5	704.378	5839.33
2020-02-11	1.09691e+07	8502.46	14807.3	7523.73	2000	677.136	6846.59	30832.5	22331	792.586	6731.14		2020-02-11	1.09647e+07	12899.4	14807.4	7526.35	2000	677.372	6848.98	35232.2	22333.8	792.819	6733.53		2020-02-11	1.09603e+07	17334.1	14807.6	7528.9	2000	677.601	6851.3	39669.5	22336.5	793.046	6735.86
2020-02-12	1.09682e+07	7418.68	15749.6	8581.39	2000	772.325	7809.07	31748.7	24331	887.776	7693.62		2020-02-12	1.09633e+07	12294.8	15749.7	8584.02	2000	772.562	7811.46	36627.6	24333.8	888.01	7696.01		2020-02-12	1.09584e+07	17216.2	15749.9	8586.58	2000	772.793	7813.79	41551.6	24336.5	888.238	7698.35
2020-02-13	1.09677e+07	6113.53	16424.6	9706.36	1800	388.255	9318.11	32243.5	26131	932.775	8773.59		2020-02-13	1.09625e+07	11318.1	16424.8	9709.01	1800	388.36	9320.65	37450.9	26133.8	933.009	8776		2020-02-13	1.09572e+07	16573.1	16424.9	9711.57	1800	388.463	9323.11	42708.6	26136.5	933.237	8778.34
2020-02-14	1.09673e+07	4723.21	17049.5	10879.6	1798.1	435.182	10444.4	32651.3	27929.1	979.702	9899.85		2020-02-14	1.09617e+07	10275.9	17051.6	10882.2	1800	435.288	10446.9	38208.7	27933.8	979.937	9902.27		2020-02-14	1.09561e+07	15886.7	17051.7	10884.8	1800	435.391	10449.4	43822.2	27936.5	980.165	9904.62
2020-02-15	1.0967e+07	3649.06	17220.9	12097.4	1389.18	483.895	11613.5	32966.3	29318.3	1028.42	11069		2020-02-15	1.0961e+07	9163.88	17633.6	12100.2	1800	484.007	11616.2	38896.6	29733.8	1028.66	11071.5		2020-02-15	1.0955e+07	15154.1	17633.7	12102.8	1800	484.11	11618.6	44889.6	29736.5	1028.88	11073.9
2020-02-16	1.09667e+07	2819.18	17064.1	13327.4	1073.25	533.098	12794.3	33209.7	30391.5	1077.62	12249.8		2020-02-16	1.09604e+07	7977.36	18174.1	13359.7	1800	534.389	12825.3	39510.1	31533.8	1079.04	12280.7		2020-02-16	1.0954e+07	14372.2	18174.1	13362.3	1800	534.492	12827.8	45907.7	31536.5	1079.27	12283
2020-02-17	1.09665e+07	2178.03	16674.4	14546.3	829.171	581.852	13964.5	33397.7	31220.7	1126.37	13419.9		2020-02-17	1.09599e+07	6711.38	18675.9	14657.9	1800	586.314	14071.5	40044.1	33333.8	1130.96	13526.9		2020-02-17	1.09531e+07	13537.7	18676	14660.5	1800	586.418	14074	46873.1	33336.5	1131.19	13529.3
2020-02-18	1.09664e+07	1682.7	16124	15737.3	640.598	629.493	15107.8	33543	31861.3	1174.01	14563.3		2020-02-18	1.09594e+07	5360.63	19141.9	15991.9	1800	639.674	15352.2	40493.4	35133.8	1184.32	14807.5		2020-02-18	1.09521e+07	12647	19142	15994.5	1800	639.778	15354.7	47782.5	35136.5	1184.55	14809.9
2020-02-19	1.09663e+07	1300.01	15467.2	16889	494.911	675.562	16213.5	33655.2	32356.2	1220.08	15669		2020-02-19	1.09591e+07	4142.79	19351.3	17359.1	1576.66	694.365	16664.8	40852.2	36710.4	1239.01	16120.1		2020-02-19	1.09513e+07	11696.4	19574.7	17361.7	1800	694.47	16667.3	48631.9	36936.5	1239.24	16122.5
2020-02-20	1.09662e+07	1004.35	14744.7	17993.8	382.355	719.754	17274.1	33741.9	32738.6	1264.27	16729.6		2020-02-20	1.09588e+07	3201.62	19187.5	18741.4	1218.47	749.655	17991.7	41129.5	37928.9	1294.3	17447.1		2020-02-20	1.09505e+07	10681.9	19976.5	18759.9	1800	750.398	18009.5	49417.4	38736.5	1295.17	17464.8
2020-02-21	1.09661e+07	775.936	13986.9	19047	295.398	761.881	18285.2	33808.9	33034	1306.4	17740.6		2020-02-21	1.09586e+07	2474.26	18758.6	20111.9	941.653	804.476	19307.4	41343.8	38870.5	1349.13	18762.8		2020-02-21	1.09498e+07	9599.27	20349.6	20186.8	1800	807.473	19379.4	50134.7	40536.5	1352.25	18834.6
2020-02-22	1.09661e+07	599.468	13216.1	20046.1	228.217	801.844	19244.3	33860.6	33262.2	1346.36	18699.7		2020-02-22	1.09584e+07	1912.14	18146.5	21451.8	727.723	858.072	20593.7	41509.4	39598.3	1402.72	20049.1		2020-02-22	1.09491e+07	8443.86	20696.1	21640.4	1800	865.615	20774.8	50779.3	42336.5	1410.39	20230
2020-02-23	1.0966e+07	463.132	12448.4	20990.1	176.314	839.604	20150.5	33900.6	33438.5	1384.12	19606		2020-02-23	1.09583e+07	1477.72	17412.7	22748	562.394	909.919	21838.1	41637.4	40160.7	1454.57	21293.4		2020-02-23	1.09486e+07	7210.82	21017.8	23118.7	1800	924.747	22193.9	51346.3	44136.5	1469.52	21649.1
2020-02-24	1.0966e+07	357.803	11695.4	21879.3	136.215	875.171	21004.1	33931.5	33574.7	1419.69	20459.6		2020-02-24	1.09582e+07	1142	16603.5	23991.7	434.625	959.67	23032.1	41736.3	40595.3	1504.32	22487.4		2020-02-24	1.09481e+07	5894.97	21316.5	24619.9	1800	984.798	23635.1	51830.4	45936.5	1529.57	23090.4
2020-02-25	1.0966e+07	276.429	10965.3	22714.7	105.236	908.587	21806.1	33955.4	33679.9	1453.11	21261.6		2020-02-25	1.09581e+07	882.552	15753.5	25177.7	335.883	1007.11	24170.6	41812.7	40931.2	1551.76	23626		2020-02-25	1.09477e+07	4556.94	21527.7	26142.5	1733.81	1045.7	25096.8	52226.2	47670.3	1590.48	24552.1
2020-02-26	1.0966e+07	213.561	10263.3	23497.9	81.3026	939.916	22558	33973.8	33761.2	1484.44	22013.5		2020-02-26	1.09581e+07	682.045	14887.8	26303	259.574	1052.12	25250.8	41871.8	41190.7	1596.77	24706.2		2020-02-26	1.09474e+07	3522.6	21330.3	27680.2	1340.28	1107.21	26573	52532.1	49010.5	1651.98	26028.3
2020-02-27	1.09659e+07	164.991	9593.06	24231	62.8121	969.24	23261.8	33988.1	33824.1	1513.76	22717.2		2020-02-27	1.0958e+07	527.091	14025	27366.4	200.602	1094.65	26271.7	41917.4	41391.3	1639.3	25727.1		2020-02-27	1.09472e+07	2723.03	20842.8	29203.8	1036.06	1168.15	28035.7	52768.6	50046.6	1712.93	27490.9
2020-02-28	1.09659e+07	127.468	8956.37	24916.2	48.5269	996.649	23919.6	33999.1	33872.6	1541.17	23375		2020-02-28	1.0958e+07	407.341	13178.2	28368.2	155.027	1134.73	27233.4	41952.7	41546.4	1679.38	26688.8		2020-02-28	1.0947e+07	2104.94	20154.9	30692.6	800.891	1227.7	29464.9	52951.4	50847.5	1772.48	28920.1
2020-02-29	1.09659e+07	98.478	8354.12	25556	37.4905	1022.24	24533.7	34007.6	33910.1	1566.76	23989.2		2020-02-29	1.09579e+07	314.797	12356.7	29309.5	119.806	1172.38	28137.1	41980	41666.2	1717.03	27592.4		2020-02-29	1.09468e+07	1627.15	19334.4	32132.2	619.101	1285.29	30847	53092.8	51466.6	1830.06	30302.2
2020-03-01	1.09659e+07	76.0814	7786.36	26152.7	28.9641	1046.11	25106.6	34014.1	33939	1590.63	24562.1		2020-03-01	1.09579e+07	243.278	11566.7	30192.1	92.5874	1207.68	28984.4	42001	41758.8	1752.33	28439.7		2020-03-01	1.09467e+07	1257.81	18431.9	33513.3	478.574	1340.53	32172.7	53202	51945.2	1885.3	31628
2020-03-02	1.09659e+07	58.7783	7252.57	26708.8	22.3769	1068.35	25640.5	34019.2	33961.4	1612.87	25096		2020-03-02	1.09579e+07	188.008	10812	31018.3	71.5524	1240.73	29777.5	42017.3	41830.3	1785.38	29232.9		2020-03-02	1.09466e+07	972.304	17485.3	34829.8	369.944	1393.19	33436.6	53286.4	52315.1	1937.97	32891.9
2020-03-03	1.09659e+07	45.4105	6751.82	27226.9	17.2877	1089.08	26137.8	34023.1	33978.7	1633.6	25593.3		2020-03-03	1.09579e+07	145.294	10095.1	31790.6	55.2964	1271.62	30518.9	42029.9	41885.6	1816.27	29974.3		2020-03-03	1.09466e+07	751.603	16522.3	36078.8	285.972	1443.15	34635.6	53351.7	52601.1	1987.93	34090.9
2020-03-04	1.09659e+07	35.0828	6282.9	27709.2	13.356	1108.37	26600.8	34026.1	33992.1	1652.89	26056.3		2020-03-04	1.09579e+07	112.285	9416.71	32511.6	42.7335	1300.47	31211.2	42039.6	41928.3	1845.11	30666.5		2020-03-04	1.09465e+07	580.998	15563.2	37258.9	221.06	1490.36	35768.6	53402.1	52822.1	2035.13	35223.8
2020-03-05	1.09659e+07	27.104	5844.44	28157.9	10.3185	1126.32	27031.6	34028.5	34002.4	1670.84	26487.1		2020-03-05	1.09579e+07	86.7745	8777.11	33184.3	33.0249	1327.37	31856.9	42047.1	41961.4	1872.02	31312.2		2020-03-05	1.09465e+07	449.119	14622.4	38370.6	170.882	1534.82	36835.8	53441.1	52993	2079.6	36291
2020-03-06	1.09659e+07	20.9398	5434.95	28575.4	7.97177	1143.02	27432.4	34030.3	34010.4	1687.54	26887.9		2020-03-06	1.09579e+07	67.0601	8175.7	33811.2	25.5219	1352.45	32458.7	42053	41986.9	1897.1	31914.1		2020-03-06	1.09465e+07	347.174	13710.1	39415.1	132.094	1576.6	37838.5	53471.3	53125.1	2121.38	37293.7
2020-03-07	1.09659e+07	16.1775	5052.9	28963.6	6.15876	1158.54	27805.1	34031.7	34016.5	1703.06	27260.5		2020-03-07	1.09579e+07	51.8247	7611.44	34395.2	19.7236	1375.81	33019.4	42057.4	42006.6	1920.46	32474.7		2020-03-07	1.09464e+07	268.369	12832.9	40394.4	102.11	1615.77	38778.6	53494.6	53227.2	2160.55	38233.8
2020-03-08	1.09659e+07	12.4983	4696.74	29324.5	4.75809	1172.98	28151.6	34032.8	34021.3	1717.5	27607		2020-03-08	1.09579e+07	40.0506	7083.01	34938.8	15.2425	1397.55	33541.3	42060.9	42021.9	1942.2	32996.6		2020-03-08	1.09464e+07	207.452	11995.2	41311	78.9321	1652.44	39658.5	53512.6	53306.2	2197.21	39113.8
2020-03-09	1.09659e+07	9.65581	4364.93	29660	3.67596	1186.4	28473.6	34033.6	34024.9	1730.92	27929.1		2020-03-09	1.09579e+07	30.9514	6588.86	35444.8	11.7796	1417.79	34027	42063.6	42033.6	1962.44	33482.3		2020-03-09	1.09464e+07	160.363	11199.4	42167.8	61.0154	1686.71	40481.1	53526.5	53367.2	2231.49	39936.3
2020-03-10	1.09659e+07	7.45981	4055.99	29971.8	2.83995	1198.87	28772.9	34034.2	34027.8	1743.39	28228.4		2020-03-10	1.09579e+07	23.9195	6127.33	35915.4	9.10336	1436.62	34478.8	42065.7	42042.7	1981.27	33934.1		2020-03-10	1.09464e+07	123.962	10446.6	42967.7	47.1656	1718.71	41249	53537.3	53414.3	2263.48	40704.3
2020-03-11	1.09659e+07	5.76324	3768.47	30261.5	2.19406	1210.46	29051	34034.7	34030	1754.98	28506.5		2020-03-11	1.09579e+07	18.4852	5696.7	36353.1	7.03516	1454.12	34899	42067.3	42049.8	1998.77	34354.3		2020-03-11	1.09464e+07	95.8243	9736.88	43713.9	36.4595	1748.56	41965.4	53545.6	53450.8	2293.33	41420.6
2020-03-12	1.09659e+07	4.45251	3500.99	30530.7	1.69507	1221.23	29309.5	34035.1	34031.7	1765.75	28764.9		2020-03-12	1.09579e+07	14.2855	5295.23	36760	5.43683	1470.4	35289.6	42068.5	42055.2	2015.05	34744.9		2020-03-12	1.09464e+07	74.0732	9069.57	44409.4	28.1836	1776.38	42633	53552.1	53479	2321.15	42088.3
2020-03-13	1.09659e+07	3.43989	3252.23	30780.8	1.30956	1231.23	29549.5	34035.4	34033	1775.75	29005		2020-03-13	1.09579e+07	11.04	4921.2	37138.2	4.20163	1485.53	35652.7	42069.5	42059.4	2030.18	35108		2020-03-13	1.09464e+07	57.2594	8443.53	45057.2	21.7862	1802.29	43255	53557	53500.8	2347.06	42710.2
2020-03-14	1.09659e+07	2.65756	3020.94	31013.1	1.01173	1240.52	29772.5	34035.7	34034	1785.04	29228		2020-03-14	1.09579e+07	8.5318	4572.93	37489.7	3.24706	1499.59	35990.1	42070.2	42062.7	2044.24	35445.5		2020-03-14	1.09464e+07	44.2621	7857.26	45660.4	16.841	1826.41	43833.9	53560.9	53517.6	2371.19	43289.2
2020-03-15	1.09659e+07	2.05315	2805.94	31228.8	0.781635	1249.15	29979.7	34035.8	34034.8	1793.67	29435.2		2020-03-15	1.09579e+07	6.59345	4248.81	37816.4	2.50935	1512.65	36303.7	42070.8	42065.2	2057.3	35759.1		2020-03-15	1.09464e+07	34.2151	7309.05	46221.6	13.0183	1848.86	44372.7	53563.9	53530.6	2393.64	43828
2020-03-16	1.09659e+07	1.58621	2606.12	31429.3	0.603869	1257.17	30172.1	34036	34035.4	1801.69	29627.6		2020-03-16	1.09579e+07	5.09548	3947.26	38119.9	1.93925	1524.79	36595.1	42071.2	42067.1	2069.44	36050.4		2020-03-16	1.09464e+07	26.4486	6797.04	46743.7	10.0633	1869.75	44873.9	53566.1	53540.7	2414.52	44329.1
2020-03-17	1.09659e+07	1.22546	2420.43	31615.4	0.466532	1264.62	30350.8	34036.1	34035.8	1809.14	29806.3		2020-03-17	1.09579e+07	3.93783	3666.81	38401.8	1.49867	1536.07	36865.7	42071.5	42068.6	2080.72	36321.1		2020-03-17	1.09464e+07	20.4451	6319.31	47229.2	7.77901	1889.17	45340	53567.9	53548.5	2433.94	44795.2
2020-03-18	1.09659e+07	0.946756	2247.91	31788.3	0.360429	1271.53	30516.8	34036.2	34036.2	1816.05	29972.2		2020-03-18	1.09579e+07	3.04319	3406.05	38663.7	1.15819	1546.55	37117.2	42071.8	42069.8	2091.2	36572.5		2020-03-18	1.09464e+07	15.8043	5873.95	47680.5	6.01326	1907.22	45773.3	53569.3	53554.5	2452	45228.5
2020-03-19	1.09659e+07	0.731437	2087.62	31948.9	0.278458	1277.95	30670.9	34036.2	34036.5	1822.47	30126.4		2020-03-19	1.09579e+07	2.3518	3163.66	38907	0.895056	1556.28	37350.7	42072	42070.7	2100.93	36806.1		2020-03-19	1.09464e+07	12.2169	5459.03	48100.1	4.64831	1924	46176.1	53570.4	53559.1	2468.78	45631.3
2020-03-20	1.09659e+07	0.565087	1938.72	32098	0.215128	1283.92	30814.1	34036.3	34036.7	1828.44	30269.5		2020-03-20	1.09579e+07	1.81749	2938.37	39133	0.691707	1565.32	37567.7	42072.2	42071.4	2109.97	37023		2020-03-20	1.09464e+07	9.44377	5072.69	48490	3.5932	1939.6	46550.4	53571.2	53562.7	2484.38	46005.7
2020-03-21	1.09659e+07	0.43657	1800.41	32236.5	0.166202	1289.46	30947	34036.3	34036.9	1833.98	30402.5		2020-03-21	1.09579e+07	1.40458	2729.03	39342.9	0.534557	1573.71	37769.1	42072.3	42071.9	2118.36	37224.5		2020-03-21	1.09464e+07	7.30013	4713.13	48852.4	2.77758	1954.1	46898.3	53571.8	53565.5	2498.87	46353.5
2020-03-22	1.09659e+07	0.337282	1671.93	32365.1	0.128403	1294.6	31070.5	34036.3	34037	1839.12	30525.9		2020-03-22	1.09579e+07	1.08547	2534.51	39537.8	0.413111	1581.51	37956.3	42072.4	42072.3	2126.16	37411.6		2020-03-22	1.09464e+07	5.64308	4378.63	49189	2.1471	1967.56	47221.5	53572.3	53567.7	2512.34	46676.7
2020-03-23	1.09659e+07	0.260575	1552.61	32484.5	0.0992006	1299.38	31185.1	34036.4	34037.1	1843.9	30640.6		2020-03-23	1.09579e+07	0.83886	2353.79	39718.8	0.319255	1588.75	38130.1	42072.5	42072.6	2133.4	37585.4		2020-03-23	1.09464e+07	4.36216	4067.53	49501.8	1.65973	1980.07	47521.7	53572.7	53569.3	2524.85	46976.9
2020-03-24	1.09659e+07	0.201312	1441.78	32595.4	0.0766396	1303.82	31291.6	34036.4	34037.2	1848.34	30747.1		2020-03-24	1.09579e+07	0.648278	2185.91	39887	0.246723	1595.48	38291.5	42072.5	42072.9	2140.13	37746.8		2020-03-24	1.09464e+07	3.372	3778.27	49792.3	1.28299	1991.69	47800.6	53573	53570.6	2536.47	47255.9
2020-03-25	1.09659e+07	0.155528	1338.86	32698.4	0.0592096	1307.93	31390.4	34036.4	34037.2	1852.46	30845.9		2020-03-25	1.09579e+07	0.500995	2029.96	40043.1	0.19067	1601.72	38441.4	42072.6	42073.1	2146.37	37896.7		2020-03-25	1.09464e+07	2.60659	3509.39	50062.2	0.991764	2002.49	48059.7	53573.2	53571.6	2547.26	47514.9
2020-03-26	1.09659e+07	0.120157	1243.27	32794	0.0457436	1311.76	31482.2	34036.4	34037.3	1856.28	30937.7		2020-03-26	1.09579e+07	0.387173	1885.11	40188.1	0.147351	1607.52	38580.6	42072.6	42073.2	2152.17	38035.9		2020-03-26	1.09464e+07	2.01492	3259.48	50312.9	0.766644	2012.51	48300.4	53573.4	53572.4	2557.29	47755.6
2020-03-27	1.09659e+07	0.0928297	1154.5	32882.8	0.0353402	1315.31	31567.5	34036.4	34037.3	1859.83	31023		2020-03-27	1.09579e+07	0.299211	1750.58	40322.7	0.113875	1612.91	38709.8	42072.6	42073.3	2157.56	38165.2		2020-03-27	1.09464e+07	1.55756	3027.26	50545.7	0.592624	2021.83	48523.9	53573.5	53573	2566.6	47979.1
2020-03-28	1.09659e+07	0.0717176	1072.07	32965.3	0.0273029	1318.61	31646.7	34036.4	34037.3	1863.13	31102.1		2020-03-28	1.09579e+07	0.231233	1625.62	40447.8	0.0880032	1617.91	38829.9	42072.6	42073.4	2162.56	38285.2		2020-03-28	1.09464e+07	1.20401	2811.48	50761.9	0.458105	2030.48	48731.5	53573.6	53573.4	2575.25	48186.7
2020-03-29	1.09659e+07	0.055407	995.51	33041.8	0.0210934	1321.67	31720.2	34036.4	34037.4	1866.19	31175.7		2020-03-29	1.09579e+07	0.178699	1509.58	40563.9	0.0680097	1622.56	38941.3	42072.7	42073.5	2167.21	38396.7		2020-03-29	1.09464e+07	0.930711	2611.02	50962.7	0.35412	2038.51	48924.2	53573.7	53573.8	2583.28	48379.5
2020-03-30	1.09659e+07	0.0428059	924.419	33113	0.0162962	1324.52	31788.4	34036.4	34037.4	1869.04	31243.9		2020-03-30	1.09579e+07	0.1381	1401.8	40671.7	0.0525585	1626.87	39044.9	42072.7	42073.5	2171.52	38500.2		2020-03-30	1.09464e+07	0.719449	2424.79	51149.2	0.273738	2045.97	49103.3	53573.8	53574	2590.74	48558.5
2020-03-31	1.09659e+07	0.0330706	858.401	33179	0.01259	1327.16	31851.8	34036.4	34037.4	1871.68	31307.3		2020-03-31	1.09579e+07	0.106725	1301.71	40771.9	0.0406176	1630.87	39141	42072.7	42073.6	2175.52	38596.3		2020-03-31	1.09464e+07	0.556142	2251.8	51322.4	0.211603	2052.9	49269.6	53573.8	53574.2	2597.67	48724.8
2020-04-01	1.09659e+07	0.0255494	797.097	33240.3	0.00972665	1329.61	31910.7	34036.4	34037.4	1874.13	31366.2		2020-04-01	1.09579e+07	0.0824779	1208.77	40864.8	0.0313897	1634.59	39230.2	42072.7	42073.6	2179.24	38685.6		2020-04-01	1.09464e+07	0.429904	2091.12	51483.3	0.163571	2059.33	49424	53573.8	53574.4	2604.11	48879.2

## Sheet: hubei
lower													mean													upper
date	susceptible	exposed	infected	recovered	added	death	health	cum_exposed	cum_infected	cum_death	cum_health		date	susceptible	exposed	infected	recovered	added	death	health	cum_exposed	cum_infected	cum_death	cum_health		date	susceptible	exposed	infected	recovered	added	death	health	cum_exposed	cum_infected	cum_death	cum_health
2020-01-20	59020000	1900	12	0	12	0	0	0	12	0	0		2020-01-20	59020000	1900	12	0	12	0	0	0	12	0	0		2020-01-20	59020000	1900	12	0	12	0	0	0	12	0	0
2020-01-21	5.90195e+07	2126.31	248.643	0.857143	237.5	0.0582857	0.798857	463.81	249.5	0.0582857	0.798857		2020-01-21	5.90195e+07	2128.5	248.643	0.857143	237.5	0.0582857	0.798857	466.005	249.5	0.0582857	0.798857		2020-01-21	5.90195e+07	2130.6	248.643	0.857143	237.5	0.0582857	0.798857	468.096	249.5	0.0582857	0.798857
2020-01-22	5.9019e+07	2379.57	496.671	18.6173	265.789	1.26598	17.3514	982.86	515.289	1.26598	17.3514		2020-01-22	5.9019e+07	2384.49	496.946	18.6173	266.063	1.26598	17.3514	988.05	515.563	1.26598	17.3514		2020-01-22	5.9019e+07	2389.17	497.207	18.6173	266.325	1.26598	17.3514	992.999	515.825	1.26598	17.3514
2020-01-23	5.90184e+07	2662.99	758.641	54.0939	297.446	3.67838	50.4155	1563.73	812.735	3.67838	50.4155		2020-01-23	5.90184e+07	2671.25	759.511	54.1135	298.061	3.67972	50.4338	1572.87	813.624	3.67972	50.4338		2020-01-23	5.90184e+07	2679.13	760.339	54.1321	298.647	3.68099	50.4512	1581.6	814.471	3.68099	50.4512
2020-01-24	5.90178e+07	2980.17	1037.33	108.283	332.874	7.36321	100.919	2213.77	1145.61	7.36321	100.919		2020-01-24	5.90178e+07	2992.49	1039.17	108.364	333.906	7.36877	100.995	2228.02	1147.53	7.36877	100.995		2020-01-24	5.90178e+07	3004.27	1040.92	108.442	334.891	7.37406	101.068	2241.63	1149.36	7.37406	101.068
2020-01-25	5.90171e+07	3335.11	1335.75	182.377	372.521	12.4017	169.976	2941.24	1518.13	12.4017	169.976		2020-01-25	5.9017e+07	3352.36	1339	182.59	374.061	12.4161	170.174	2961.95	1521.59	12.4161	170.174		2020-01-25	5.9017e+07	3368.86	1342.1	182.794	375.534	12.43	170.364	2981.76	1524.9	12.43	170.364
2020-01-26	5.90162e+07	3732.31	1657.23	277.788	416.888	18.8896	258.899	3755.33	1935.02	18.8896	258.899		2020-01-26	5.90162e+07	3755.49	1662.4	278.233	419.045	18.9199	259.313	3784.13	1940.64	18.9199	259.313		2020-01-26	5.90162e+07	3777.68	1667.35	278.658	421.107	18.9487	259.709	3811.69	1946	18.9487	259.709
2020-01-27	5.90153e+07	4176.81	2005.4	396.162	466.539	26.939	369.223	4666.37	2401.56	26.939	369.223		2020-01-27	5.90153e+07	4207.09	2013.1	396.976	469.436	26.9944	369.982	4705.16	2410.07	26.9944	369.982		2020-01-27	5.90153e+07	4236.11	2020.46	397.754	472.21	27.0473	370.707	4742.32	2418.21	27.0473	370.707
2020-01-28	5.90143e+07	4674.23	2384.25	539.404	522.101	36.6795	502.725	5685.89	2923.66	36.6795	502.725		2020-01-28	5.90143e+07	4712.97	2395.19	540.769	525.886	36.7723	503.997	5736.93	2935.96	36.7723	503.997		2020-01-28	5.90142e+07	4750.14	2405.65	542.073	529.513	36.8609	505.212	5785.87	2947.73	36.8609	505.212
2020-01-29	5.90132e+07	5230.87	2798.23	709.708	584.279	48.2602	661.448	6826.81	3507.94	48.2602	661.448		2020-01-29	5.90131e+07	5279.67	2813.23	711.854	589.122	48.4061	663.448	6892.75	3525.08	48.4061	663.448		2020-01-29	5.9013e+07	5326.54	2827.59	713.905	593.768	48.5456	665.36	6956.03	3541.5	48.5456	665.36
2020-01-30	5.90119e+07	5853.77	3252.21	909.582	653.859	61.8516	847.73	8103.57	4161.8	61.8516	847.73		2020-01-30	5.90118e+07	5914.48	3272.24	912.799	659.959	62.0703	850.728	8187.52	4185.04	62.0703	850.728		2020-01-30	5.90117e+07	5972.85	3291.44	915.876	665.817	62.2796	853.596	8268.16	4207.31	62.2796	853.596
2020-01-31	5.90105e+07	6550.82	3751.64	1141.88	731.722	77.648	1064.23	9532.34	4893.52	77.648	1064.23		2020-01-31	5.90104e+07	6625.59	3777.82	1146.53	739.31	77.9641	1068.57	9637.94	4924.35	77.9641	1068.57		2020-01-31	5.90103e+07	6697.54	3802.94	1150.98	746.606	78.2665	1072.71	9739.46	4953.92	78.2665	1072.71
2020-02-01	5.90089e+07	7330.84	4302.51	1409.86	818.853	95.8703	1313.99	11131.2	5712.37	95.8703	1313.99		2020-02-01	5.90087e+07	7422.16	4336.17	1416.37	828.199	96.3135	1320.06	11262.7	5752.55	96.3135	1320.06		2020-02-01	5.90086e+07	7510.13	4368.49	1422.62	837.193	96.738	1325.88	11389.2	5791.11	96.738	1325.88
2020-02-02	5.90071e+07	8203.68	4911.55	1717.18	916.354	116.768	1600.41	12920.4	6628.73	116.768	1600.41		2020-02-02	5.90069e+07	8314.44	4954.22	1726.1	927.77	117.375	1608.73	13082.8	6680.32	117.375	1608.73		2020-02-02	5.90068e+07	8421.25	4995.22	1734.65	938.766	117.956	1616.7	13239.1	6729.88	117.956	1616.7
2020-02-03	5.90051e+07	9180.38	5586.18	2068	1025.46	140.624	1927.38	14922.6	7654.18	140.624	1927.38		2020-02-03	5.90049e+07	9313.93	5639.65	2079.97	1039.31	141.438	1938.54	15121.6	7719.62	141.438	1938.54		2020-02-03	5.90047e+07	9442.84	5691.08	2091.45	1052.66	142.219	1949.24	15313.4	7782.53	142.219	1949.24
2020-02-04	5.90043e+07	8342.14	6787.17	2467.02	1600	74.0105	2393.01	15684.3	9254.18	152.595	2314.42		2020-02-04	5.90041e+07	8490.43	6836.82	2482.81	1600	74.4842	2408.32	15898	9319.62	153.523	2329.28		2020-02-04	5.90039e+07	8633.61	6884.57	2497.96	1600	74.9388	2423.02	16104.1	9382.53	154.414	2343.55
2020-02-05	5.90036e+07	7434.33	7902.37	2951.81	1600	88.5544	2863.26	16376.5	10854.2	167.139	2784.68		2020-02-05	5.90034e+07	7598.25	7948.47	2971.15	1600	89.1345	2882.02	16605.9	10919.6	168.174	2802.98		2020-02-05	5.90032e+07	7756.6	7992.82	2989.71	1600	89.6914	2900.02	16827.1	10982.5	169.167	2820.55
2020-02-06	5.9003e+07	6564.32	8824.78	3516.27	1486.87	105.488	3410.78	16993.4	12341.1	184.072	3332.2		2020-02-06	5.90028e+07	6712.05	8900.38	3538.9	1519.65	106.167	3432.73	17239.3	12439.3	185.206	3353.69		2020-02-06	5.90025e+07	6854.82	8973.22	3560.63	1551.32	106.819	3453.81	17476.7	12533.9	186.294	3374.34
2020-02-07	5.90026e+07	5339.75	9835.52	4146.61	1641.08	116.105	4030.51	17409.9	13982.1	201.722	3944.89		2020-02-07	5.90023e+07	5461.93	9942.65	4174.64	1678.01	116.89	4057.75	17667.2	14117.3	203.007	3971.63		2020-02-07	5.90021e+07	5580.08	10046	4201.57	1713.71	117.644	4083.93	17915.6	14247.6	204.241	3997.33
2020-02-08	5.90023e+07	4343.62	10467.9	4849.15	1334.94	135.776	4713.37	17748.7	15317.1	221.393	4627.76		2020-02-08	5.9002e+07	4444.65	10597.9	4884.83	1365.48	136.775	4748.05	18015.4	15482.8	222.892	4661.94		2020-02-08	5.90017e+07	4542.38	10723.4	4919.15	1395.02	137.736	4781.41	18273	15642.6	224.333	4694.81
2020-02-09	5.9002e+07	3533.32	10806.1	5596.86	1085.91	156.712	5440.14	18024.3	16403	242.329	5354.53		2020-02-09	5.90017e+07	3616.83	10952.1	5641.82	1111.16	157.971	5483.85	18298.8	16593.9	244.088	5397.74		2020-02-09	5.90014e+07	3697.66	11093.1	5685.1	1135.6	159.183	5525.92	18563.8	16778.2	245.779	5439.33
2020-02-10	5.90018e+07	2874.17	10917.6	6368.72	883.329	178.324	6190.4	18248.5	17286.3	263.941	6104.78		2020-02-10	5.90015e+07	2943.19	11074	6424.12	904.207	179.875	6244.24	18529.3	17498.1	265.992	6158.13		2020-02-10	5.90012e+07	3010.02	11225.1	6477.47	924.415	181.369	6296.1	18800.6	17702.6	267.966	6209.5
2020-02-11	5.90016e+07	2337.99	10856.3	7148.55	718.543	200.159	6948.39	18430.8	18004.8	285.776	6862.77		2020-02-11	5.90013e+07	2395.02	11018.8	7215.12	735.798	202.023	7013.1	18717	18233.9	288.14	6926.98		2020-02-11	5.9001e+07	2450.27	11175.8	7279.26	752.506	203.819	7075.44	18993.4	18455.1	290.416	6988.85
2020-02-12	5.90014e+07	1901.84	10665.3	7924	584.498	221.872	7702.13	18579.2	18589.3	307.489	7616.51		2020-02-12	5.90011e+07	1948.94	10830.5	8002.18	598.755	224.061	7778.12	18869.6	18832.7	310.178	7692		2020-02-12	5.90008e+07	1994.6	10990.1	8077.53	612.566	226.171	7851.36	19150.3	19067.7	312.767	7764.77
2020-02-13	5.90013e+07	1512.74	10404	8685.81	500.484	217.145	8468.66	18690.6	19089.8	326.534	8359.28		2020-02-13	5.9001e+07	1550.75	10569.8	8775.79	512.88	219.395	8556.39	18984.3	19345.6	329.518	8446.27		2020-02-13	5.90007e+07	1587.6	10730	8862.54	524.895	221.564	8640.98	19268.2	19592.6	332.393	8530.15
2020-02-14	5.90012e+07	1203.25	10059	9428.95	398.09	235.724	9193.23	18779.2	19487.9	345.113	9083.84		2020-02-14	5.90009e+07	1233.91	10222.9	9530.77	408.092	238.269	9292.5	19075.6	19753.7	348.393	9182.38		2020-02-14	5.90006e+07	1263.65	10381.4	9628.97	417.791	240.724	9388.25	19362	20010.3	351.553	9277.42
2020-02-15	5.90012e+07	957.077	9657.11	10147.5	316.645	253.686	9893.77	18849.6	19804.6	363.075	9784.38		2020-02-15	5.90009e+07	981.807	9817.4	10261	324.714	256.524	10004.5	19148.2	20078.4	366.648	9894.33		2020-02-15	5.90006e+07	1005.81	9972.39	10370.5	332.541	259.262	10111.2	19436.7	20342.9	370.092	10000.4
2020-02-16	5.90011e+07	761.268	9219.18	10837.2	251.862	270.931	10566.3	18905.7	20056.4	380.32	10456.9		2020-02-16	5.90008e+07	781.211	9374.53	10962.2	258.37	274.055	10688.2	19206	20336.7	384.179	10578		2020-02-16	5.90005e+07	800.572	9524.76	11082.8	264.686	277.07	10805.7	19496.1	20607.6	387.899	10694.9
2020-02-17	5.9001e+07	605.52	8761	11495.8	200.334	287.394	11208.4	18950.3	20256.8	396.783	11099		2020-02-17	5.90007e+07	621.599	8910.5	11631.8	205.582	290.796	11341	19251.9	20542.3	400.919	11230.9		2020-02-17	5.90005e+07	637.216	9055.1	11763.2	210.677	294.079	11469.1	19543.5	20818.2	404.908	11358.2
2020-02-18	5.9001e+07	481.637	8294.56	12121.5	159.347	303.039	11818.5	18985.7	20416.1	412.427	11709.1		2020-02-18	5.90007e+07	494.598	8437.61	12268.3	163.579	306.707	11961.6	19288.5	20705.9	416.831	11851.5		2020-02-18	5.90004e+07	507.192	8575.99	12409.9	167.688	310.249	12099.7	19581.1	20985.9	421.078	11988.9
2020-02-19	5.9001e+07	383.099	7828.84	12714	126.747	317.85	12396.2	19014	20542.9	427.239	12286.8		2020-02-19	5.90007e+07	393.545	7965.09	12871	130.157	321.774	12549.2	19317.6	20836.1	431.898	12439.1		2020-02-19	5.90004e+07	403.7	8096.89	13022.5	133.472	325.563	12697	19611.1	21119.4	436.392	12586.1
2020-02-20	5.9001e+07	304.72	7370.45	13273.2	100.815	331.83	12941.4	19036.4	20643.7	441.219	12832		2020-02-20	5.90007e+07	313.139	7499.72	13439.9	103.565	335.998	13103.9	19340.8	20939.6	446.121	12993.8		2020-02-20	5.90004e+07	321.325	7624.78	13600.9	106.237	340.022	13260.8	19635	21225.6	450.851	13150
2020-02-21	5.90009e+07	242.378	6924.18	13799.7	80.1896	344.992	13454.7	19054.2	20723.9	454.381	13345.3		2020-02-21	5.90006e+07	249.16	7046.43	13975.6	82.4049	349.39	13626.2	19359.2	21022	459.514	13516.1		2020-02-21	5.90003e+07	255.759	7164.71	14145.5	84.5593	353.637	13791.9	19654	21310.2	464.466	13681
2020-02-22	5.90009e+07	192.789	6493.38	14294.3	63.7836	357.357	13936.9	19068.4	20787.6	466.745	13827.5		2020-02-22	5.90006e+07	198.253	6608.68	14478.9	65.5685	361.973	14117	19373.9	21087.6	472.096	14006.8		2020-02-22	5.90003e+07	203.571	6720.25	14657.3	67.305	366.431	14290.8	19669.1	21377.5	477.261	14180
2020-02-23	5.90009e+07	153.347	6080.3	14758.1	50.7341	368.952	14389.1	19079.7	20838.4	478.341	14279.7		2020-02-23	5.90006e+07	157.748	6188.8	14951	52.172	373.774	14577.2	19385.5	21139.8	483.898	14467.1		2020-02-23	5.90003e+07	162.033	6293.81	15137.3	53.5714	378.432	14758.8	19681.1	21431.1	489.261	14648
2020-02-24	5.90009e+07	121.973	5686.35	15192.4	40.3544	379.81	14812.6	19088.7	20878.7	489.198	14703.2		2020-02-24	5.90006e+07	125.518	5788.26	15393	41.5125	384.826	15008.2	19394.8	21181.3	494.949	14898.1		2020-02-24	5.90003e+07	128.97	5886.89	15586.8	42.6402	389.671	15197.2	19690.7	21473.7	500.5	15086.3
2020-02-25	5.90009e+07	97.0188	5312.28	15598.5	32.0982	389.964	15208.6	19095.8	20910.8	499.352	15099.2		2020-02-25	5.90006e+07	99.8727	5407.84	15806.5	33.031	395.162	15411.3	19402.2	21214.3	505.285	15301.2		2020-02-25	5.90003e+07	102.654	5500.34	16007.3	33.9395	400.183	15607.1	19698.3	21507.7	511.012	15496.3
2020-02-26	5.90009e+07	77.1697	4958.36	15978	25.5313	399.45	15578.5	19101.5	20936.4	508.839	15469.2		2020-02-26	5.90006e+07	79.4674	5047.85	16192.8	26.2823	404.819	15787.9	19408.1	21240.6	514.942	15677.8		2020-02-26	5.90003e+07	81.7073	5134.47	16400.2	27.0141	410.005	15990.2	19704.4	21534.7	520.834	15879.4
2020-02-27	5.90009e+07	61.3815	4624.5	16332.2	20.3078	408.304	15923.9	19106	20956.7	517.693	15814.5		2020-02-27	5.90006e+07	63.2311	4708.2	16553.3	20.9125	413.833	16139.5	19412.7	21261.5	523.956	16029.4		2020-02-27	5.90003e+07	65.0349	4789.22	16767	21.5019	419.174	16347.8	19709.2	21556.2	530.003	16237
2020-02-28	5.90009e+07	48.8234	4310.33	16662.5	16.153	416.562	16245.9	19109.6	20972.8	525.951	16136.5		2020-02-28	5.90006e+07	50.3121	4388.54	16889.6	16.6398	422.24	16467.4	19416.5	21278.2	532.364	16357.2		2020-02-28	5.90003e+07	51.7646	4464.25	17109	17.1145	427.726	16681.3	19713.1	21573.3	538.555	16570.5
2020-02-29	5.90009e+07	38.8346	4015.3	16970.4	12.8483	424.259	16546.1	19112.5	20985.7	533.648	16436.7		2020-02-29	5.90006e+07	40.0327	4088.31	17203.1	13.24	430.077	16773	19419.4	21291.4	540.2	16662.9		2020-02-29	5.90003e+07	41.202	4159	17427.9	13.6223	435.698	16992.2	19716.1	21586.9	546.527	16881.4
2020-03-01	5.90009e+07	30.8894	3738.71	17257.2	10.2196	431.429	16825.7	19114.8	20995.9	540.818	16716.4		2020-03-01	5.90006e+07	31.8535	3806.83	17495.1	10.5349	437.378	17057.7	19421.8	21301.9	547.501	16947.6		2020-03-01	5.90003e+07	32.7948	3872.77	17725	10.8426	443.125	17281.9	19718.6	21597.8	553.954	17171
2020-03-02	5.90009e+07	24.5698	3479.79	17524.2	8.1288	438.106	17086.1	19116.6	21004	547.494	16976.7		2020-03-02	5.90006e+07	25.3454	3543.29	17767	8.38249	444.175	17322.8	19423.7	21310.3	554.299	17212.7		2020-03-02	5.90003e+07	26.103	3604.77	18001.6	8.6302	450.04	17551.6	19720.5	21606.4	560.869	17440.7
2020-03-03	5.90009e+07	19.543	3237.7	17772.8	6.46572	444.32	17328.5	19118	21010.5	553.708	17219.1		2020-03-03	5.90006e+07	20.167	3296.87	18020.1	6.66984	450.503	17569.6	19425.1	21317	560.626	17459.5		2020-03-03	5.90003e+07	20.7767	3354.16	18259.1	6.86921	456.477	17802.6	19722	21613.3	567.307	17691.8
2020-03-04	5.90009e+07	15.5447	3011.58	18004	5.1429	450.101	17553.9	19119.2	21015.6	559.49	17444.6		2020-03-04	5.90006e+07	16.0466	3066.69	18255.6	5.3071	456.39	17799.2	19426.3	21322.3	566.513	17689.1		2020-03-04	5.90003e+07	16.5372	3120.04	18498.7	5.46755	462.467	18036.2	19723.3	21618.7	573.296	17925.4
2020-03-05	5.90009e+07	12.3644	2800.56	18219.2	4.09071	455.479	17763.7	19120.1	21019.7	564.868	17654.3		2020-03-05	5.90006e+07	12.7681	2851.86	18474.6	4.22279	461.866	18012.8	19427.3	21326.5	571.99	17902.7		2020-03-05	5.90003e+07	13.1628	2901.53	18721.5	4.3519	468.039	18253.5	19724.2	21623.1	578.868	18142.7
2020-03-06	5.90009e+07	9.83477	2603.77	18419.2	3.25379	460.48	17958.7	19120.8	21023	569.869	17849.3		2020-03-06	5.90006e+07	10.1594	2651.52	18678.4	3.36001	466.959	18211.4	19428	21329.9	577.082	18101.3		2020-03-06	5.90003e+07	10.4769	2697.75	18928.8	3.46389	473.22	18455.6	19725	21626.5	584.049	18344.7
2020-03-07	5.90009e+07	7.82267	2420.37	18605.2	2.5881	465.13	18140.1	19121.4	21025.6	574.518	18030.7		2020-03-07	5.90006e+07	8.08367	2464.8	18867.7	2.67352	471.694	18396.1	19428.6	21332.5	581.817	18285.9		2020-03-07	5.90003e+07	8.33912	2507.81	19121.5	2.75709	478.037	18643.5	19725.6	21629.3	588.866	18532.6
2020-03-08	5.90009e+07	6.22223	2249.55	18778.1	2.0586	469.452	18308.6	19121.8	21027.6	578.84	18199.2		2020-03-08	5.90006e+07	6.43207	2290.87	19043.8	2.12728	476.095	18567.7	19429.1	21334.7	586.218	18457.6		2020-03-08	5.90003e+07	6.63752	2330.87	19300.6	2.1945	482.515	18818.1	19726.1	21631.5	593.345	18707.3
2020-03-09	5.90009e+07	4.94922	2090.5	18938.7	1.63743	473.469	18465.3	19122.2	21029.3	582.857	18355.9		2020-03-09	5.90006e+07	5.11791	2128.93	19207.4	1.69265	480.186	18727.3	19429.5	21336.4	590.309	18617.1		2020-03-09	5.90003e+07	5.28314	2166.13	19467.1	1.74672	486.678	18980.4	19726.5	21633.2	597.507	18869.6
2020-03-10	5.90009e+07	3.93666	1942.49	19088.1	1.30243	477.202	18610.9	19122.5	21030.6	586.59	18501.5		2020-03-10	5.90006e+07	4.07225	1978.21	19359.5	1.34682	483.988	18875.5	19429.8	21337.7	594.111	18765.4		2020-03-10	5.90003e+07	4.20512	2012.8	19621.8	1.3903	490.546	19131.3	19726.8	21634.6	601.375	19020.5
2020-03-11	5.90009e+07	3.13125	1804.77	19226.8	1.03596	480.671	18746.1	19122.7	21031.6	590.059	18636.8		2020-03-11	5.90006e+07	3.24024	1837.98	19500.8	1.07165	487.52	19013.3	19430	21338.8	597.643	18903.2		2020-03-11	5.90003e+07	3.34706	1870.13	19765.6	1.10661	494.14	19271.5	19727.1	21635.7	604.969	19160.6
2020-03-12	5.90009e+07	2.49063	1676.68	19355.7	0.824014	483.893	18871.8	19122.9	21032.4	593.282	18762.5		2020-03-12	5.90006e+07	2.57821	1707.55	19632.1	0.852694	490.802	19141.3	19430.2	21339.6	600.926	19031.2		2020-03-12	5.90003e+07	2.6641	1737.43	19899.2	0.880806	497.48	19401.7	19727.3	21636.6	608.309	19290.9
2020-03-13	5.90009e+07	1.98107	1557.58	19475.5	0.655429	486.887	18988.6	19123.1	21033.1	596.276	18879.2		2020-03-13	5.90006e+07	2.05145	1586.26	19754.1	0.678477	493.851	19260.2	19430.4	21340.3	603.975	19150.1		2020-03-13	5.90003e+07	2.12049	1614.03	20023.3	0.701078	500.582	19522.7	19727.4	21637.3	611.411	19411.9
2020-03-14	5.90009e+07	1.57576	1446.84	19586.8	0.521334	489.669	19097.1	19123.2	21033.6	599.057	18987.7		2020-03-14	5.90006e+07	1.63231	1473.49	19867.4	0.539855	496.684	19370.7	19430.5	21340.9	606.807	19260.6		2020-03-14	5.90003e+07	1.6878	1499.3	20138.6	0.558023	503.464	19635.1	19727.6	21637.9	614.294	19524.3
2020-03-15	5.90009e+07	1.25338	1343.91	19690.1	0.414674	492.252	19197.8	19123.3	21034	601.641	19088.5		2020-03-15	5.90006e+07	1.29881	1368.67	19972.6	0.429555	499.315	19473.3	19430.6	21341.3	609.439	19363.2		2020-03-15	5.90003e+07	1.34341	1392.65	20245.7	0.444159	506.142	19739.5	19727.7	21638.3	616.971	19628.7
2020-03-16	5.90009e+07	0.996948	1248.25	19786.1	0.329836	494.652	19291.4	19123.3	21034.3	604.041	19182		2020-03-16	5.90006e+07	1.03344	1271.25	20070.4	0.341791	501.759	19568.6	19430.7	21341.6	611.883	19458.5		2020-03-16	5.90003e+07	1.06929	1293.53	20345.1	0.353528	508.629	19836.5	19727.7	21638.7	619.458	19725.7
2020-03-17	5.90009e+07	0.792982	1159.35	19875.3	0.262355	496.881	19378.4	19123.4	21034.6	606.27	19269		2020-03-17	5.90006e+07	0.822297	1180.72	20161.2	0.271959	504.029	19657.1	19430.7	21341.9	614.153	19547		2020-03-17	5.90003e+07	0.851098	1201.42	20437.5	0.281391	510.938	19926.6	19727.8	21639	621.768	19815.8
2020-03-18	5.90009e+07	0.630745	1076.75	19958.1	0.208679	498.952	19459.1	19123.4	21034.8	608.34	19349.7		2020-03-18	5.90006e+07	0.654291	1096.6	20245.5	0.216394	506.138	19739.4	19430.8	21342.1	616.261	19629.3		2020-03-18	5.90003e+07	0.677432	1115.82	20523.4	0.223973	513.084	20010.3	19727.9	21639.2	623.913	19899.4
2020-03-19	5.90009e+07	0.501701	1000	20035	0.165986	500.874	19534.1	19123.5	21035	610.263	19424.7		2020-03-19	5.90006e+07	0.52061	1018.44	20323.8	0.172182	508.096	19815.7	19430.8	21342.3	618.219	19705.6		2020-03-19	5.90003e+07	0.539202	1036.3	20603.1	0.178271	515.076	20088	19727.9	21639.4	625.906	19977.1
2020-03-20	5.90009e+07	0.399058	928.706	20106.4	0.132027	502.66	19603.7	19123.5	21035.1	612.049	19494.4		2020-03-20	5.90006e+07	0.414242	945.834	20396.6	0.137003	509.915	19886.7	19430.8	21342.4	620.038	19776.5		2020-03-20	5.90003e+07	0.429178	962.421	20677.1	0.141895	516.927	20160.1	19727.9	21639.5	627.756	20049.3
2020-03-21	5.90009e+07	0.317414	862.475	20172.7	0.105015	504.318	19668.4	19123.5	21035.2	613.707	19559		2020-03-21	5.90006e+07	0.329607	878.384	20464.1	0.109011	511.604	19952.5	19430.9	21342.5	621.727	19842.4		2020-03-21	5.90003e+07	0.341604	893.79	20745.8	0.112942	518.646	20227.2	19728	21639.6	629.475	20116.3
2020-03-22	5.90009e+07	0.252474	800.953	20234.3	0.0835301	505.859	19728.5	19123.5	21035.3	615.247	19619.1		2020-03-22	5.90006e+07	0.262264	815.729	20526.9	0.0867387	513.172	20013.7	19430.9	21342.6	623.296	19903.6		2020-03-22	5.90003e+07	0.2719	830.038	20809.7	0.0898959	520.242	20289.4	19728	21639.7	631.071	20178.6
2020-03-23	5.90009e+07	0.200821	743.809	20291.6	0.0664406	507.289	19784.3	19123.6	21035.4	616.678	19674.9		2020-03-23	5.90006e+07	0.20868	757.531	20585.2	0.0690168	514.629	20070.5	19430.9	21342.7	624.752	19960.4		2020-03-23	5.90003e+07	0.216419	770.821	20869	0.0715526	521.724	20347.2	19728	21639.8	632.553	20236.4
2020-03-24	5.90009e+07	0.159735	690.732	20344.7	0.0528475	508.617	19836.1	19123.6	21035.4	618.006	19726.7		2020-03-24	5.90006e+07	0.166044	703.477	20639.3	0.0549158	515.982	20123.3	19430.9	21342.7	626.105	20013.2		2020-03-24	5.90003e+07	0.172259	715.819	20924	0.0569523	523.1	20400.9	19728	21639.8	633.929	20290.1
2020-03-25	5.90009e+07	0.127054	641.436	20394	0.0420354	509.851	19884.2	19123.6	21035.5	619.239	19774.8		2020-03-25	5.90006e+07	0.132119	653.272	20689.5	0.0436957	517.238	20172.3	19430.9	21342.8	627.361	20062.2		2020-03-25	5.90003e+07	0.137109	664.735	20975.1	0.0453312	524.379	20450.8	19728	21639.9	635.208	20339.9
2020-03-26	5.90009e+07	0.10106	595.653	20439.8	0.0334354	510.996	19928.8	19123.6	21035.5	620.385	19819.5		2020-03-26	5.90006e+07	0.105125	606.645	20736.2	0.0347681	518.404	20217.8	19430.9	21342.8	628.528	20107.6		2020-03-26	5.90003e+07	0.109132	617.29	21022.6	0.0360814	525.566	20497.1	19728	21639.9	636.395	20386.2
2020-03-27	5.90009e+07	0.0803844	553.133	20482.4	0.0265948	512.06	19970.3	19123.6	21035.5	621.448	19860.9		2020-03-27	5.90006e+07	0.0836466	563.341	20779.5	0.0276645	519.488	20260	19430.9	21342.8	629.611	20149.9		2020-03-27	5.90003e+07	0.0868638	573.226	21066.7	0.028719	526.668	20540	19728	21639.9	637.497	20429.2
2020-03-28	5.90009e+07	0.0639385	513.644	20521.9	0.0211538	513.047	20008.8	19123.6	21035.5	622.436	19899.5		2020-03-28	5.90006e+07	0.0665565	523.124	20819.7	0.0220123	520.494	20299.3	19430.9	21342.9	630.617	20189.1		2020-03-28	5.90003e+07	0.0691393	532.304	21107.7	0.0228589	527.691	20580	19728	21640	638.521	20469.1
2020-03-29	5.90009e+07	0.0508573	476.972	20558.6	0.0168259	513.965	20044.6	19123.6	21035.6	623.353	19935.2		2020-03-29	5.90006e+07	0.0529581	485.776	20857.1	0.0175149	521.428	20335.7	19430.9	21342.9	631.551	20225.6		2020-03-29	5.90003e+07	0.0550314	494.301	21145.7	0.0181945	528.642	20617	19728	21640	639.471	20506.2
2020-03-30	5.90009e+07	0.0404524	442.916	20592.7	0.0133835	514.816	20077.8	19123.6	21035.6	624.205	19968.4		2020-03-30	5.90006e+07	0.0421381	451.091	20891.8	0.0139363	522.295	20369.5	19430.9	21342.9	632.419	20259.4		2020-03-30	5.90003e+07	0.0438023	459.008	21181	0.014482	529.525	20651.5	19728	21640	640.354	20540.6
2020-03-31	5.90009e+07	0.0321762	411.29	20624.3	0.0106454	515.607	20108.7	19123.6	21035.6	624.996	19999.3		2020-03-31	5.90006e+07	0.0335287	418.881	20924	0.011089	523.101	20400.9	19430.9	21342.9	633.224	20290.8		2020-03-31	5.90003e+07	0.0348644	426.233	21213.8	0.0115269	530.344	20683.4	19728	21640	641.173	20572.6
2020-04-01	5.90009e+07	0.0255933	381.921	20653.7	0.00846742	516.342	20137.3	19123.6	21035.6	625.73	20027.9		2020-04-01	5.90006e+07	0.0266783	388.97	20954	0.00882334	523.849	20430.1	19430.9	21342.9	633.972	20320		2020-04-01	5.90003e+07	0.0277504	395.797	21244.2	0.00917485	531.105	20713.1	19728	21640	641.935	20602.3

## Sheet: china
date	susceptible	exposed	infected	recovered	added	death	health	cum_exposed	cum_infected	cum_death	cum_health		date	susceptible	exposed	infected	recovered	added	death	health	cum_exposed	cum_infected	cum_death	cum_health
2020-01-20	1300000000	1800	21	0	3	0	0	0	21	0	0		2020-01-20	1300000000	1800	21	0	3	0	0	0	21	0	0
2020-01-21	1.3e+09	2009.48	244.5	1.5	225	0.015	1.485	434.482	246	0.015	1.485		2020-01-21	1.3e+09	2011.56	244.5	1.5	225	0.015	1.485	436.562	246	0.015	1.485
2020-01-22	1.3e+09	2243.34	478.221	18.9643	251.185	0.189643	18.7746	919.528	497.185	0.189643	18.7746		2020-01-22	1.3e+09	2247.99	478.481	18.9643	251.445	0.189643	18.7746	924.434	497.445	0.189643	18.7746
2020-01-23	1.3e+09	2504.42	724.48	53.1229	280.418	0.531229	52.5917	1461.02	777.603	0.531229	52.5917		2020-01-23	1.3e+09	2512.2	725.302	53.1415	280.999	0.531415	52.6101	1469.65	778.444	0.531415	52.6101
2020-01-24	1.3e+09	2795.88	985.784	104.872	313.052	1.04872	103.823	2065.54	1090.66	1.04872	103.823		2020-01-24	1.3e+09	2807.47	987.52	104.949	314.025	1.04949	103.899	2078.94	1092.47	1.04949	103.899
2020-01-25	1.3e+09	3121.26	1264.86	175.285	349.485	1.75285	173.532	2740.4	1440.14	1.75285	173.532		2020-01-25	1.3e+09	3137.45	1267.92	175.486	350.934	1.75486	173.731	2759.85	1443.4	1.75486	173.731
2020-01-26	1.3e+09	3484.51	1564.67	265.631	390.158	2.65631	262.975	3493.81	1830.3	2.65631	262.975		2020-01-26	1.3e+09	3506.2	1569.53	266.052	392.181	2.66052	263.391	3520.79	1835.58	2.66052	263.391
2020-01-27	1.3e+09	3890.03	1888.47	377.393	435.563	3.77393	373.619	4334.89	2265.86	3.77393	373.619		2020-01-27	1.3e+09	3918.3	1895.7	378.161	438.275	3.78161	374.379	4371.16	2273.86	3.78161	374.379
2020-01-28	1.29999e+09	4342.74	2239.83	512.284	486.253	5.12284	507.161	5273.86	2752.11	5.12284	507.161		2020-01-28	1.29999e+09	4378.83	2250.08	513.568	489.787	5.13568	508.432	5321.47	2763.65	5.13568	508.432
2020-01-29	1.29999e+09	4848.14	2622.69	672.272	542.843	6.72272	665.549	6322.1	3294.96	6.72272	665.549		2020-01-29	1.29999e+09	4893.49	2636.71	674.288	547.354	6.74288	667.545	6383.49	3311	6.74288	667.545
2020-01-30	1.29999e+09	5412.35	3041.37	859.607	606.017	8.59607	851.011	7492.33	3900.97	8.59607	851.011		2020-01-30	1.29999e+09	5468.63	3060.06	862.624	611.686	8.62624	853.998	7570.32	3922.69	8.62624	853.998
2020-01-31	1.29999e+09	6042.23	3500.67	1076.85	676.544	10.7685	1066.08	8798.75	4577.52	10.7685	1066.08		2020-01-31	1.29999e+09	6111.38	3525.06	1081.2	683.579	10.812	1070.39	8896.64	4606.26	10.812	1070.39
2020-02-01	1.29999e+09	5212.98	4459.07	1326.9	1208.45	10.6152	1316.28	9177.95	5785.97	12.7689	1314.13		2020-02-01	1.29999e+09	5274.47	4495.55	1332.99	1222.28	10.6639	1322.33	9282.01	5828.54	12.8263	1320.16
2020-02-02	1.29999e+09	4497.54	5183.16	1645.4	1042.6	13.1632	1632.24	9505.1	6828.56	15.3169	1630.08		2020-02-02	1.29999e+09	4552.18	5229.33	1654.1	1054.89	13.2328	1640.87	9614.61	6883.43	15.3952	1638.71
2020-02-03	1.29999e+09	3880.29	5712.44	2015.63	899.508	16.125	1999.5	9787.36	7728.07	18.2787	1997.35		2020-02-03	1.29999e+09	3928.8	5766.25	2027.63	910.436	16.221	2011.4	9901.67	7793.87	18.3834	2009.24
2020-02-04	1.29999e+09	3347.75	6080.47	2423.66	776.058	19.3893	2404.27	10030.9	8504.13	21.543	2402.11		2020-02-04	1.29999e+09	3390.78	6140.13	2439.5	785.759	19.516	2419.98	10149.4	8579.63	21.6784	2417.82
2020-02-05	1.29999e+09	2888.3	6315.7	2857.98	669.55	22.8638	2835.11	10241	9173.68	25.0175	2832.96		2020-02-05	1.29999e+09	2926.44	6379.71	2878.08	678.156	23.0246	2855.06	10363.2	9257.79	25.187	2852.89
2020-02-06	1.29999e+09	2477.96	6442.24	3309.1	577.66	26.4728	3282.63	10408.3	9751.34	28.6265	3280.47		2020-02-06	1.29999e+09	2511.5	6509.3	3333.77	585.288	26.6702	3307.1	10533.6	9843.07	28.8326	3304.94
2020-02-07	1.29999e+09	2125.92	6477.67	3769.26	495.592	30.1541	3739.1	10551.8	10246.9	32.3078	3736.95		2020-02-07	1.29999e+09	2155.38	6546.65	3798.72	502.299	30.3898	3768.33	10679.8	10345.4	32.5522	3766.17
2020-02-08	1.29999e+09	1823.89	6440.16	4231.95	425.184	33.8556	4198.09	10675	10672.1	36.0093	4195.94		2020-02-08	1.29999e+09	1849.77	6510.11	4266.34	431.077	34.1307	4232.21	10805.2	10776.5	36.2931	4230.05
2020-02-09	1.29999e+09	1564.77	6344.93	4691.96	364.778	37.5357	4654.43	10780.7	11036.9	39.6894	4652.27		2020-02-09	1.29999e+09	1587.49	6415.06	4731.35	369.954	37.8508	4693.5	10912.9	11146.4	40.0132	4691.34
2020-02-10	1.29999e+09	1342.46	6204.68	5145.17	312.954	41.1614	5104.01	10871.3	11349.8	43.3151	5101.86		2020-02-10	1.29999e+09	1362.39	6274.33	5189.57	317.497	41.5165	5148.05	11005.3	11463.9	43.6789	5145.89
2020-02-11	1.29999e+09	1151.74	6029.98	5588.36	268.493	44.7069	5543.65	10949.1	11618.3	46.8606	5541.5		2020-02-11	1.29999e+09	1169.22	6098.65	5637.73	272.478	45.1019	5592.63	11084.6	11736.4	47.2643	5590.47
2020-02-12	1.29999e+09	988.113	5829.61	6019.07	230.348	48.1526	5970.92	11015.8	11848.7	50.3063	5968.77		2020-02-12	1.29999e+09	1003.43	5896.87	6073.35	233.843	48.5868	6024.77	11152.7	11970.2	50.7492	6022.6
2020-02-13	1.29999e+09	847.733	5610.83	6435.48	197.623	51.4838	6383.99	11073	12046.3	53.6375	6381.84		2020-02-13	1.29999e+09	861.151	5676.35	6494.56	200.686	51.9565	6442.6	11211.1	12170.9	54.1189	6440.44
2020-02-14	1.29999e+09	727.295	5379.61	6836.25	169.547	54.69	6781.56	11122.2	12215.9	56.8437	6779.41		2020-02-14	1.29999e+09	739.046	5443.13	6900.01	172.23	55.2001	6844.81	11261.2	12343.1	57.3625	6842.65
2020-02-15	1.29999e+09	623.969	5140.81	7220.51	145.459	57.7641	7162.74	11164.3	12361.3	59.9177	7160.59		2020-02-15	1.29999e+09	634.255	5202.14	7288.81	147.809	58.3104	7230.5	11304.2	12490.9	60.4728	7228.33
2020-02-16	1.29999e+09	535.322	4898.4	7587.71	124.794	60.7017	7527.01	11200.4	12486.1	62.8554	7524.85		2020-02-16	1.29999e+09	544.323	4957.41	7660.39	126.851	61.2831	7599.1	11341.1	12617.8	63.4455	7596.94
2020-02-17	1.29999e+09	459.269	4655.58	7937.59	107.064	63.5007	7874.09	11231.4	12593.2	65.6544	7871.94		2020-02-17	1.29999e+09	467.142	4712.18	8014.49	108.865	64.1159	7950.37	11372.8	12726.7	66.2783	7948.21
2020-02-18	1.29999e+09	394.021	4414.89	8270.13	91.8538	66.1611	8203.97	11258	12685	68.3148	8201.82		2020-02-18	1.29999e+09	400.905	4469.02	8351.07	93.4284	66.8086	8284.26	11400	12820.1	68.971	8282.1
2020-02-19	1.29999e+09	338.042	4178.35	8585.48	78.8042	68.6839	8516.8	11280.9	12763.8	70.8376	8514.65		2020-02-19	1.29999e+09	344.06	4229.99	8670.29	80.181	69.3623	8600.93	11423.3	12900.3	71.5247	8598.76
2020-02-20	1.29999e+09	290.017	3947.5	8883.94	67.6085	71.0715	8812.87	11300.5	12831.4	73.2252	8810.71		2020-02-20	1.29999e+09	295.275	3996.66	8972.43	68.8119	71.7794	8900.65	11443.4	12969.1	73.9418	8898.49
2020-02-21	1.29999e+09	248.814	3723.54	9165.9	58.0034	73.3272	9092.57	11317.3	12889.4	75.4809	9090.42		2020-02-21	1.29999e+09	253.407	3770.24	9257.91	59.0549	74.0632	9183.84	11460.5	13028.1	76.2256	9181.68
2020-02-22	1.29999e+09	213.465	3507.34	9431.87	49.7629	75.455	9356.41	11331.7	12939.2	77.6086	9354.26		2020-02-22	1.29999e+09	217.476	3551.61	9527.21	50.6814	76.2177	9450.99	11475.3	13078.8	78.3801	9448.83
2020-02-23	1.29999e+09	183.138	3299.51	9682.39	42.6931	77.4591	9604.93	11344	12981.9	79.6128	9602.78		2020-02-23	1.29999e+09	186.639	3341.42	9780.89	43.4952	78.2472	9702.65	11488	13122.3	80.4096	9700.48
2020-02-24	1.29999e+09	157.12	3100.45	9918.07	36.6277	79.3446	9838.73	11354.6	13018.5	81.4983	9836.57		2020-02-24	1.29999e+09	160.175	3140.08	10019.6	37.3279	80.1565	9939.41	11498.8	13159.6	82.3189	9937.25
2020-02-25	1.29999e+09	134.798	2910.42	10139.5	31.424	81.1163	10058.4	11363.7	13050	83.27	10056.3		2020-02-25	1.29999e+09	137.464	2947.82	10243.9	32.0351	81.9509	10161.9	11508.1	13191.7	84.1133	10159.7
2020-02-26	1.29999e+09	115.647	2729.49	10347.4	26.9596	82.7794	10264.6	11371.6	13076.9	84.9331	10262.5		2020-02-26	1.29999e+09	117.972	2764.76	10454.4	27.4927	83.6353	10370.8	11516.1	13219.2	85.7977	10368.6
2020-02-27	1.29999e+09	99.2174	2557.66	10542.4	23.1295	84.3391	10458	11378.3	13100	86.4928	10455.9		2020-02-27	1.29999e+09	101.245	2590.87	10651.9	23.5945	85.2152	10566.7	11523	13242.8	87.3776	10564.5
2020-02-28	1.29999e+09	85.1216	2394.81	10725.1	19.8435	85.8006	10639.3	11384	13119.9	87.9543	10637.1		2020-02-28	1.29999e+09	86.8891	2426.05	10837	20.249	86.6957	10750.3	11528.9	13263	88.8581	10748.1
2020-02-29	1.29999e+09	73.0284	2240.78	10896.1	17.0243	87.1691	10809	11388.9	13136.9	89.3227	10806.8		2020-02-29	1.29999e+09	74.5689	2270.14	11010.3	17.3778	88.082	10922.2	11534	13280.4	90.2444	10920
2020-03-01	1.29999e+09	62.6533	2095.33	11056.2	14.6057	88.4495	10967.7	11393.2	13151.5	90.6032	10965.6		2020-03-01	1.29999e+09	63.9956	2122.9	11172.4	14.9138	89.3792	11083	11538.3	13295.3	91.5416	11080.9
2020-03-02	1.29999e+09	53.7522	1958.19	11205.9	12.5307	89.6468	11116.2	11396.8	13164	91.8005	11114.1		2020-03-02	1.29999e+09	54.9215	1984.07	11324	12.7991	90.5923	11233.4	11542	13308.1	92.7547	11231.3
2020-03-03	1.29999e+09	46.1156	1829.07	11345.7	10.7504	90.7658	11255	11399.9	13174.8	92.9195	11252.8		2020-03-03	1.29999e+09	47.1341	1853.33	11465.8	10.9843	91.7261	11374	11545.2	13319.1	93.8885	11371.9
2020-03-04	1.29999e+09	39.564	1707.65	11476.4	9.22312	91.811	11384.6	11402.6	13184	93.9647	11382.4		2020-03-04	1.29999e+09	40.4508	1730.38	11598.1	9.42681	92.7851	11505.4	11548	13328.5	94.9475	11503.2
2020-03-05	1.29999e+09	33.9431	1593.58	11598.3	7.9128	92.7868	11505.6	11404.9	13191.9	94.9405	11503.4		2020-03-05	1.29999e+09	34.7152	1614.87	11721.7	8.09016	93.7739	11628	11550.3	13336.6	95.9363	11625.8
2020-03-06	1.29999e+09	29.1209	1486.55	11712.2	6.78863	93.6974	11618.5	11406.8	13198.7	95.8511	11616.3		2020-03-06	1.29999e+09	29.7929	1506.46	11837.1	6.94304	94.6967	11742.4	11552.3	13343.6	96.8591	11740.2
2020-03-07	1.29999e+09	24.9837	1386.19	11818.4	5.82417	94.5468	11723.8	11408.5	13204.5	96.7005	11721.7		2020-03-07	1.29999e+09	25.5685	1404.82	11944.7	5.95857	95.5575	11849.1	11554.1	13349.5	97.7199	11847
2020-03-08	1.29999e+09	21.4342	1292.17	11917.4	4.99673	95.339	11822	11410	13209.5	97.4926	11819.9		2020-03-08	1.29999e+09	21.943	1309.59	12045	5.11369	96.3603	11948.7	11555.6	13354.6	98.5227	11946.5
2020-03-09	1.29999e+09	18.3891	1204.16	12009.7	4.28685	96.0773	11913.6	11411.2	13213.8	98.231	11911.4		2020-03-09	1.29999e+09	18.8317	1220.43	12138.6	4.38861	97.1086	12041.5	11556.8	13359	99.271	12039.3
2020-03-10	1.29999e+09	15.7766	1121.83	12095.7	3.67782	96.7654	11998.9	11412.3	13217.5	98.9191	11996.8		2020-03-10	1.29999e+09	16.1615	1137.03	12225.8	3.76634	97.806	12127.9	11557.9	13362.8	99.9684	12125.8
2020-03-11	1.29999e+09	13.5352	1044.85	12175.8	3.15531	97.4065	12078.4	11413.2	13220.7	99.5602	12076.2		2020-03-11	1.29999e+09	13.8699	1059.04	12307	3.2323	98.4557	12208.5	11558.9	13366	100.618	12206.3
2020-03-12	1.29999e+09	11.6123	972.926	12250.4	2.70704	98.0035	12152.4	11414	13223.4	100.157	12150.3		2020-03-12	1.29999e+09	11.9033	986.171	12382.6	2.77399	99.0609	12283.6	11559.7	13368.8	101.223	12281.4
2020-03-13	1.29999e+09	9.9625	905.754	12319.9	2.32245	98.5595	12221.4	11414.7	13225.7	100.713	12219.2		2020-03-13	1.29999e+09	10.2155	918.111	12453.1	2.38066	99.6244	12353.4	11560.4	13371.2	101.787	12351.3
2020-03-14	1.29999e+09	8.54713	843.049	12384.6	1.9925	99.0771	12285.6	11415.2	13227.7	101.231	12283.4		2020-03-14	1.29999e+09	8.76701	854.575	12518.6	2.0431	100.149	12418.5	11561	13373.2	102.311	12416.3
2020-03-15	1.29999e+09	7.33285	784.541	12444.9	1.70943	99.5588	12345.3	11415.7	13229.4	101.712	12343.1		2020-03-15	1.29999e+09	7.52391	795.287	12579.7	1.7534	100.637	12479	11561.5	13375	102.8	12476.9
2020-03-16	1.29999e+09	6.29107	729.969	12500.9	1.46657	100.007	12400.9	11416.1	13230.9	102.161	12398.7		2020-03-16	1.29999e+09	6.45708	739.986	12636.5	1.50478	101.092	12535.4	11561.9	13376.5	103.254	12533.2
2020-03-17	1.29999e+09	5.3973	679.087	12553	1.25821	100.424	12452.6	11416.5	13232.1	102.578	12450.5		2020-03-17	1.29999e+09	5.54152	688.421	12689.3	1.29142	101.515	12587.8	11562.3	13377.8	103.677	12585.7
2020-03-18	1.29999e+09	4.63051	631.66	12601.5	1.07946	100.812	12500.7	11416.8	13233.2	102.966	12498.6		2020-03-18	1.29999e+09	4.75577	640.356	12738.5	1.1083	101.908	12636.6	11562.6	13378.9	104.07	12634.4
2020-03-19	1.29999e+09	3.97265	587.467	12646.7	0.926102	101.173	12545.5	11417.1	13234.1	103.327	12543.3		2020-03-19	1.29999e+09	4.08144	595.568	12784.2	0.951154	102.274	12682	11562.9	13379.8	104.436	12679.8
2020-03-20	1.29999e+09	3.40826	546.3	12688.6	0.794531	101.509	12587.1	11417.3	13234.9	103.663	12585		2020-03-20	1.29999e+09	3.50272	553.844	12826.8	0.816288	102.614	12724.2	11563.1	13380.6	104.777	12722
2020-03-21	1.29999e+09	2.92405	507.96	12727.6	0.681652	101.821	12625.8	11417.5	13235.6	103.975	12623.7		2020-03-21	1.29999e+09	3.00606	514.984	12866.4	0.700545	102.931	12763.4	11563.3	13381.3	105.093	12761.3
2020-03-22	1.29999e+09	2.50863	472.262	12763.9	0.58481	102.111	12661.8	11417.7	13236.2	104.265	12659.7		2020-03-22	1.29999e+09	2.57983	478.8	12903.1	0.601213	103.225	12799.9	11563.5	13381.9	105.387	12797.7
2020-03-23	1.29999e+09	2.15223	439.031	12797.7	0.501726	102.381	12695.3	11417.8	13236.7	104.535	12693.1		2020-03-23	1.29999e+09	2.21403	445.116	12937.3	0.515965	103.499	12833.8	11563.7	13382.5	105.661	12831.7
2020-03-24	1.29999e+09	1.84646	408.102	12829	0.430446	102.632	12726.4	11418	13237.1	104.786	12724.2		2020-03-24	1.29999e+09	1.9001	413.765	12969.1	0.442805	103.753	12865.4	11563.8	13382.9	105.915	12863.2
2020-03-25	1.29999e+09	1.58414	379.321	12858.2	0.369293	102.865	12755.3	11418.1	13237.5	105.019	12753.1		2020-03-25	1.29999e+09	1.63068	384.591	12998.7	0.380019	103.989	12894.7	11563.9	13383.3	106.152	12892.5
2020-03-26	1.29999e+09	1.35908	352.544	12885.3	0.316828	103.082	12782.2	11418.2	13237.8	105.236	12780		2020-03-26	1.29999e+09	1.39946	357.446	13026.2	0.326135	104.209	12921.9	11564	13383.6	106.372	12919.8
2020-03-27	1.29999e+09	1.166	327.634	12910.4	0.271816	103.284	12807.2	11418.2	13238.1	105.437	12805		2020-03-27	1.29999e+09	1.20103	332.194	13051.7	0.279892	104.413	12947.3	11564.1	13383.9	106.576	12945.1
2020-03-28	1.29999e+09	1.00034	304.464	12933.8	0.233199	103.471	12830.4	11418.3	13238.3	105.624	12828.2		2020-03-28	1.29999e+09	1.03073	308.706	13075.4	0.240205	104.603	12970.8	11564.2	13384.1	106.766	12968.6
2020-03-29	1.29999e+09	0.858225	282.917	12955.6	0.200069	103.645	12851.9	11418.4	13238.5	105.798	12849.8		2020-03-29	1.29999e+09	0.884581	286.862	13097.5	0.206146	104.78	12992.7	11564.2	13384.3	106.942	12990.5
2020-03-30	1.29999e+09	0.736298	262.88	12975.8	0.171645	103.806	12872	11418.4	13238.7	105.96	12869.8		2020-03-30	1.29999e+09	0.759154	266.549	13118	0.176916	104.944	13013	11564.3	13384.5	107.106	13010.8
2020-03-31	1.29999e+09	0.631692	244.25	12994.6	0.14726	103.957	12890.6	11418.5	13238.8	106.11	12888.5		2020-03-31	1.29999e+09	0.651512	247.661	13137	0.151831	105.096	13031.9	11564.3	13384.7	107.258	13029.7
2020-04-01	1.29999e+09	0.541948	226.93	13012	0.126338	104.096	12907.9	11418.5	13239	106.25	12905.8		2020-04-01	1.29999e+09	0.559132	230.101	13154.7	0.130302	105.237	13049.4	11564.3	13384.8	107.4	13047.3
